# Supplementary material for: Association between family nurturing environment and screen exposure among preschool children aged 3–6 years in Shanghai: A cross-sectional study
Source: PLoS One. 2026 Mar 10;21(3):e0337043. doi: 10.1371/journal.pone.0337043 (PMC12974801; doi:10.1371/journal.pone.0337043)
Supplement: S1 File — (XLSX) [file pone.0337043.s001.xlsx]

## Sheet: screen211
ID	SEX	Only.child	Household.registration	Family.structure	Mother.educaiton	Father.education	Monthly.household.income	use.device.infrontof.child	support.child.use.device	child.firstuse.device	frequent.used.device	Presence.device.in.bedroom	co.viewing.child	restrict.device.of.child	workday.expo.time	weekend.expo.time	agegroup	meantime	screen.exposure.level
1	1	1	1	2	5	4	2	1	1	2022	1	2	1	1	2.5	2.5	4	2.5	2
2	2	1	1	2	6	5	2	1	1	2022	2	2	1	1	2.5	3	4	2.64286	2
3	2	1	3	2	4	4	3	1	2	2021	2	2	1	1	2.5	2	4	2.35714	2
4	2	1	1	2	5	5	2	1	2	2020	4	2	1	1	3	3	2	3	2
5	2	2	3	2	5	5	4	2	2	2020	2	2	2	1	2	2.5	2	2.14286	2
6	1	1	1	2	5	5	4	1	1	2021	2	2	2	1	3	4	3	3.28571	2
7	2	1	1	2	1	4	2	1	1	2020	1	2	1	2	4	4	4	4	2
8	1	2	3	1	4	4	2	2	1	2020	2	2	1	1	5	5	3	5	3
9	1	1	1	1	5	5	2	1	2	2017	2	1	2	1	2	2	4	2	2
10	2	1	3	1	5	6	2	1	2	2021	2	2	1	1	1.5	3.5	3	2.07143	2
11	1	2	1	1	4	4	4	1	1	2020	1	2	1	1	3.5	9	3	5.07143	3
12	1	2	1	2	5	5	3	1	2	2021	2	2	1	1	1.5	1.5	2	1.5	2
13	1	1	1	1	5	4	3	1	2	2019	2	2	1	1	0.5	1	4	0.642857	1
14	2	2	3	2	5	4	2	1	1	2021	2	2	1	1	3	3	3	3	2
15	1	2	1	2	1	4	3	1	2	2020	4	2	2	1	2	4	3	2.57143	2
16	2	2	1	2	4	5	4	1	1	2019	2	1	2	1	3	5	4	3.57143	2
17	2	2	1	2	4	5	3	1	2	2021	2	2	2	1	3	3	4	3	2
18	2	1	1	2	5	6	3	1	2	2021	2	2	1	1	1.5	2	3	1.64286	2
19	2	1	1	2	5	5	3	1	1	2021	1	2	1	1	1	1.5	3	1.14286	2
20	1	2	3	1	1	1	1	2	2	2019	1	2	2	1	5	6	4	5.28571	3
21	2	2	1	1	4	4	1	1	2	2021	1	2	1	1	3	3	3	3	2
22	1	1	1	2	1	4	2	1	2	2022	2	1	1	1	5.5	6	4	5.64286	3
23	1	2	3	2	1	4	1	1	2	2021	1	2	2	1	1	1.7	4	1.2	2
24	1	1	1	2	4	4	2	1	2	2022	1	2	1	1	0	2.5	3	0.714286	1
25	1	1	1	2	4	1	2	1	1	2021	2	1	1	1	1.5	3	2	1.92857	2
26	1	1	1	2	4	4	2	1	2	2020	1	2	1	1	3	3	2	3	2
27	2	1	1	2	4	4	3	1	1	2020	2	1	1	2	4	3	3	3.71429	2
28	1	2	1	2	5	5	4	2	2	2023	4	2	1	1	0	0	4	0	1
29	1	2	1	2	4	5	1	1	1	2019	2	1	2	1	3.5	3	3	3.35714	2
30	2	2	1	2	5	5	4	1	1	2020	2	1	2	1	0.5	1	3	0.642857	1
31	2	1	1	2	4	5	1	1	2	2021	1	2	2	1	1.5	2	3	1.64286	2
32	1	2	1	2	4	5	2	1	2	2020	2	1	2	1	2	3.5	4	2.42857	2
33	2	2	3	2	4	5	4	1	1	2020	2	2	1	1	3.5	5	2	3.92857	2
34	1	1	1	2	5	5	2	1	1	2020	2	2	1	1	0.8	1.3	4	0.942857	1
35	1	2	1	2	5	1	2	1	1	2019	2	2	1	1	1.5	4	4	2.21429	2
36	2	2	1	1	4	1	3	1	2	2021	1	1	1	1	3.6	6	3	4.28571	3
37	1	2	1	2	5	5	3	1	2	2021	2	2	1	1	3	3	4	3	2
38	1	1	3	1	1	4	1	1	2	2019	2	1	1	1	2	0	4	1.42857	2
39	1	2	1	2	6	6	4	1	1	2021	2	2	1	2	7.5	7.5	3	7.5	3
40	1	2	1	1	1	4	3	1	2	2019	1	2	2	1	4	8	3	5.14286	3
41	1	1	1	2	1	1	1	1	1	2023	2	2	2	2	2.5	3	2	2.64286	2
42	1	1	1	2	5	5	3	1	1	2021	2	1	1	1	0.7	2	1	1.07143	2
43	2	1	1	2	5	4	2	1	2	2023	1	2	1	1	0	0	2	0	1
44	1	1	1	2	5	4	3	1	2	2022	2	2	1	1	1.5	1.5	1	1.5	2
45	1	2	1	2	4	4	2	2	1	2022	2	1	1	1	3	3	2	3	2
46	2	1	1	1	4	5	3	1	2	2022	2	2	2	1	2.5	3	2	2.64286	2
47	1	1	1	1	5	1	1	1	1	2021	1	1	1	1	3.5	5.5	2	4.07143	3
48	2	2	1	2	1	1	1	1	2	2020	2	1	2	1	3	3	2	3	2
49	1	1	1	2	4	4	2	1	2	2020	2	2	1	1	4	10	2	5.71429	3
50	2	1	1	2	1	4	2	1	1	2022	1	2	1	1	3	3	4	3	2
51	2	2	1	2	5	5	1	1	2	2021	1	2	1	1	4.5	4.5	2	4.5	3
52	1	1	1	1	5	6	4	1	1	2021	1	1	1	1	3.5	3.5	2	3.5	2
53	2	2	1	2	5	1	3	2	2	2023	1	2	1	1	2.2	2.2	2	2.2	2
54	1	1	1	2	1	4	1	1	1	2022	2	2	1	1	5	2	2	4.14286	3
55	1	1	3	1	1	4	2	2	2	2020	2	1	2	1	0.6	1	2	0.714286	1
56	1	2	1	1	5	5	4	1	2	2022	2	1	1	1	3	4	1	3.28571	2
57	2	1	1	2	5	5	4	1	2	2022	1	2	1	1	3	3	1	3	2
58	2	2	1	1	5	5	4	1	2	2021	2	1	2	1	6	6	2	6	3
59	2	2	1	2	5	4	3	1	2	2020	1	2	2	1	3	3	1	3	2
60	2	2	1	2	5	5	4	1	2	2022	1	2	1	1	3.5	3	2	3.35714	2
61	2	2	1	1	5	6	3	1	2	2022	2	2	2	1	3	4	4	3.28571	2
62	1	1	1	2	5	5	2	1	2	2022	2	2	1	1	0.25	0.5	3	0.321429	1
63	1	1	1	2	5	5	3	2	2	2022	1	2	1	1	1	1	3	1	2
64	2	2	3	1	1	1	4	2	2	2017	2	2	2	1	2.5	4	4	2.92857	2
65	1	1	1	1	6	5	4	2	2	2021	2	2	1	1	3	3	4	3	2
66	1	2	1	2	1	5	2	1	2	2022	2	2	1	1	3.5	3	3	3.35714	2
67	2	2	1	1	5	6	4	1	1	2021	2	2	1	1	1	1	2	1	2
68	1	2	3	2	4	1	4	1	2	2022	1	2	1	1	2.3	4	1	2.78571	2
69	2	1	1	2	1	1	1	1	1	2020	2	1	1	1	9	9	3	9	3
70	1	1	1	2	5	5	2	1	2	2021	2	2	1	1	0.2	0	2	0.142857	1
71	2	1	1	2	1	1	4	1	1	2020	2	1	1	1	1.5	2.5	3	1.78571	2
72	2	2	3	2	5	5	2	1	2	2022	2	2	1	1	1	2	2	1.28571	2
73	2	2	3	2	4	5	3	1	1	2020	2	2	2	1	4	4	4	4	2
74	2	2	3	2	6	6	3	1	2	2020	2	2	2	1	5	6	2	5.28571	3
75	1	2	1	2	5	4	2	1	1	2020	2	1	1	2	5	10	4	6.42857	3
76	2	2	1	2	5	5	3	1	2	2021	2	2	1	1	3	3	3	3	2
77	2	1	1	2	5	5	2	2	2	2022	2	2	1	1	1.5	1.5	2	1.5	2
78	2	2	3	2	5	4	2	1	1	2021	2	2	1	1	1	0.5	2	0.857143	1
79	2	1	3	2	1	1	1	1	2	2020	2	2	1	1	2.5	4	4	2.92857	2
80	2	2	1	2	4	5	2	1	2	2020	2	2	1	1	2	3	1	2.28571	2
81	2	1	1	2	6	6	3	1	2	2021	1	2	2	1	1.5	2.5	2	1.78571	2
82	1	1	1	2	5	5	2	1	2	2021	2	2	1	1	3.5	4	4	3.64286	2
83	2	1	1	2	5	5	3	1	2	2022	2	2	1	1	2.5	2.5	2	2.5	2
84	2	1	1	2	6	6	3	1	1	2020	2	1	2	1	9	7	2	8.42857	3
85	1	1	1	2	5	6	3	2	2	2020	2	2	1	1	1	2	3	1.28571	2
86	1	1	3	1	5	5	2	1	2	2021	2	2	1	1	2.5	3.5	1	2.78571	2
87	1	2	3	1	4	5	2	1	2	2020	2	2	2	1	1.5	4	4	2.21429	2
88	1	1	1	1	1	6	4	1	2	2022	1	1	2	2	4	3	2	3.71429	2
89	1	1	1	2	5	5	2	1	1	2022	2	2	1	1	0.8	1	2	0.857143	1
90	1	2	3	1	4	5	2	1	1	2020	2	2	1	1	2	2.5	4	2.14286	2
91	1	2	1	1	4	6	2	2	2	2021	4	2	1	1	0.101	0.11	2	0.103571	1
92	2	2	1	2	5	5	3	1	1	2021	2	2	1	1	3	3	3	3	2
93	2	2	1	2	5	5	2	1	2	2020	2	2	2	1	0.5	1.5	3	0.785714	1
94	1	1	3	2	4	4	3	2	2	2020	2	2	1	1	0.5	2	2	0.928571	1
95	1	2	3	1	4	4	4	1	2	2021	1	2	2	1	1.5	2	2	1.64286	2
96	1	2	1	1	5	6	3	1	2	2019	2	2	1	1	2	3	3	2.28571	2
97	1	1	3	2	6	5	3	1	2	2021	2	2	1	1	1.1	1	3	1.07143	2
98	2	1	1	2	5	6	4	1	1	2021	2	2	1	2	0.7	1.2	3	0.842857	1
99	2	2	3	1	5	5	1	2	1	2020	2	2	2	1	8	6	4	7.42857	3
100	2	2	1	2	6	6	4	2	2	2021	2	2	1	1	0	0	1	0	1
101	1	2	1	2	5	5	3	1	1	2022	1	1	1	2	2.5	2.5	3	2.5	2
102	1	2	1	1	5	6	1	1	2	2021	1	2	1	1	3.8	4	3	3.85714	2
103	2	1	1	3	5	4	2	1	2	2021	4	2	1	1	0	0	2	0	1
104	1	2	3	1	4	1	2	1	2	2022	1	2	1	1	8	8	2	8	3
105	1	2	1	1	5	5	2	1	1	2021	2	2	1	1	1	0.5	3	0.857143	1
106	1	1	1	1	5	5	3	2	2	2021	2	2	1	1	2	2	4	2	2
107	1	1	3	1	4	5	1	1	2	2020	1	2	1	1	0	0	3	0	1
108	2	2	3	2	5	6	2	1	1	2021	2	2	2	1	1	1	3	1	2
109	2	2	1	1	4	4	2	1	2	2022	2	2	1	1	3	2	3	2.71429	2
110	1	2	1	2	6	5	3	1	1	2020	2	2	1	1	2	2	3	2	2
111	2	1	1	2	5	4	1	1	2	2021	2	2	2	1	3	6	4	3.85714	2
112	2	2	1	2	6	6	2	1	2	2018	1	2	1	1	1.5	1.5	3	1.5	2
113	1	2	3	2	1	1	2	1	2	2021	1	2	1	1	3.5	7	3	4.5	3
114	2	1	1	2	5	5	3	2	2	2023	2	2	1	1	0	0.3	2	0.0857143	1
115	1	1	3	2	1	1	1	2	2	2022	2	2	1	1	1.5	1	3	1.35714	2
116	2	2	3	1	5	5	1	1	2	2021	2	1	2	1	3.5	3	3	3.35714	2
117	2	2	1	2	5	6	3	1	1	2019	2	1	1	1	1	3.7	4	1.77143	2
118	1	2	3	1	1	1	2	1	2	2020	1	2	1	1	1.5	2.5	4	1.78571	2
119	1	1	1	2	5	4	2	1	2	2020	2	1	1	1	2.5	3.5	3	2.78571	2
120	2	1	1	1	6	6	2	1	2	2022	1	2	1	1	0.4	0	3	0.285714	1
121	1	1	1	2	6	5	3	1	1	2021	2	2	1	1	0.5	1	2	0.642857	1
122	1	1	1	1	4	5	2	1	1	2021	2	2	1	1	1	0	3	0.714286	1
123	1	2	1	2	6	5	3	1	2	2021	1	2	1	1	1.5	3	4	1.92857	2
124	2	2	1	1	5	5	2	1	2	2020	2	2	1	1	3	3	2	3	2
125	1	2	1	1	5	5	3	1	2	2021	2	2	2	1	1.5	1.5	3	1.5	2
126	2	2	3	1	1	1	3	2	2	2021	1	1	1	1	4	6	3	4.57143	3
127	1	2	1	2	6	6	2	1	2	2022	1	2	1	1	5.5	6	1	5.64286	3
128	2	2	1	2	5	4	4	1	2	2020	1	2	1	1	1.5	1	3	1.35714	2
129	2	1	3	1	1	4	1	1	2	2020	2	2	2	1	3	4	4	3.28571	2
130	2	1	1	2	5	5	3	1	2	2019	2	2	1	1	1.5	1.5	3	1.5	2
131	2	2	1	2	5	5	1	1	2	2021	2	2	1	1	12	12	2	12	3
132	1	2	1	1	5	5	3	2	2	2021	2	2	1	1	2	3.5	2	2.42857	2
133	1	2	1	1	5	5	4	1	1	2021	1	1	2	1	6	8	4	6.57143	3
134	1	2	3	2	1	6	3	1	1	2021	4	2	2	1	2	2	1	2	2
135	1	2	1	1	5	5	2	1	1	2021	2	2	1	1	0.5	0.5	4	0.5	1
136	1	1	3	2	5	5	1	1	1	2020	1	1	1	1	1.5	1.5	4	1.5	2
137	1	2	1	2	5	5	3	2	2	2021	2	2	2	1	0.5	4	4	1.5	2
138	1	1	1	1	5	5	3	1	2	2020	2	2	2	1	3.5	2.5	4	3.21429	2
139	1	2	3	2	6	5	4	1	2	2021	1	1	2	1	5	6	4	5.28571	3
140	2	1	3	1	1	1	1	1	2	2019	2	1	2	1	5	4	3	4.71429	3
141	2	1	3	2	5	5	2	1	2	2021	2	2	1	1	3	6	3	3.85714	2
142	2	2	3	1	4	4	2	1	2	2018	1	2	1	1	1	3	4	1.57143	2
143	1	2	3	2	5	1	4	1	2	2022	2	2	1	1	6	8	2	6.57143	3
144	2	1	1	1	5	4	3	1	2	2016	2	2	1	1	2	1.5	2	1.85714	2
145	1	2	1	1	5	5	3	1	2	2021	2	1	1	1	2	2	4	2	2
146	1	2	1	1	6	6	3	1	2	2020	1	2	2	1	4	5	4	4.28571	3
147	1	2	3	1	5	5	3	1	2	2020	2	2	1	1	0.5	0.5	3	0.5	1
148	1	1	1	1	5	5	3	1	2	2020	2	2	1	1	0.7	0.7	3	0.7	1
149	2	1	1	2	5	4	2	1	1	2021	2	1	1	1	3	2	3	2.71429	2
150	1	1	1	2	4	5	2	1	2	2021	1	1	1	1	0.2	0.2	3	0.2	1
151	2	1	1	2	4	4	3	1	2	2022	2	2	1	2	1	1.5	3	1.14286	2
152	2	1	1	2	5	5	3	1	2	2021	2	1	1	1	8	6	2	7.42857	3
153	2	1	3	1	1	4	1	1	2	2019	1	2	1	1	3	3	3	3	2
154	2	1	1	2	5	6	3	1	1	2019	2	1	1	1	3	3	4	3	2
155	1	2	1	1	5	5	3	1	2	2021	2	2	1	1	0.5	0.8	3	0.585714	1
156	1	1	3	2	5	4	3	1	1	2021	2	2	2	1	1	1	4	1	2
157	2	1	1	1	5	1	4	1	1	2021	2	1	1	2	1.5	2	3	1.64286	2
158	2	1	1	1	5	5	3	1	2	2021	1	2	1	1	1.5	1.5	4	1.5	2
159	1	1	1	2	5	5	3	1	1	2020	2	2	1	1	0.5	0.5	3	0.5	1
160	2	1	1	2	6	6	3	1	2	2020	1	2	1	1	0.7	1.5	2	0.928571	1
161	2	2	3	2	1	1	2	1	2	2021	1	2	2	1	0.5	1.2	4	0.7	1
162	2	1	1	2	5	5	3	1	1	2020	1	1	1	1	5	6	4	5.28571	3
163	2	1	1	2	5	6	4	1	1	2020	2	2	1	1	6	6.5	4	6.14286	3
164	2	1	1	1	4	4	2	1	2	2019	2	1	1	1	4	7	3	4.85714	3
165	1	2	1	2	5	4	1	1	2	2021	2	2	1	1	13	9	3	11.8571	3
166	2	2	1	1	5	5	3	1	2	2021	2	1	1	1	0.55	1.1	3	0.707143	1
167	1	2	1	1	4	4	3	2	2	2022	3	2	2	1	0	5	4	1.42857	2
168	1	1	3	2	5	6	3	1	2	2022	1	2	1	1	3	3	2	3	2
169	1	1	3	1	5	5	2	1	1	2019	4	2	2	1	6	6	4	6	3
170	2	2	1	2	4	4	3	1	2	2022	1	1	1	1	1.5	1.5	2	1.5	2
171	1	2	1	1	5	5	1	1	2	2021	2	2	1	1	0.5	0.5	4	0.5	1
172	2	2	1	2	5	5	3	1	1	2022	2	2	1	1	1.5	2	3	1.64286	2
173	2	2	3	2	1	4	1	2	2	2021	1	2	1	1	1	1.5	4	1.14286	2
174	2	2	1	1	6	5	2	1	1	2020	2	2	1	1	1.5	1	4	1.35714	2
175	1	2	1	2	6	6	4	1	2	2022	1	1	1	1	3	3	4	3	2
176	1	1	1	2	4	4	4	1	2	2020	2	1	1	1	6	10	2	7.14286	3
177	1	1	1	1	5	4	2	1	1	2019	2	2	2	2	5	3	4	4.42857	3
178	2	2	1	1	4	4	3	1	2	2020	2	1	2	1	1.1	2.1	3	1.38571	2
179	2	1	1	2	5	6	3	1	1	2021	1	2	1	1	1	1	3	1	2
180	2	1	1	1	5	5	3	1	2	2018	2	1	2	2	3	5	4	3.57143	2
181	2	1	1	1	5	5	4	1	1	2020	2	2	1	1	1.5	3	4	1.92857	2
182	2	1	1	2	6	5	2	1	2	2020	2	2	1	1	4.5	4.5	3	4.5	3
183	1	2	1	2	4	4	2	1	1	2021	1	2	2	2	3	9	3	4.71429	3
184	1	2	3	1	4	5	2	1	2	2022	3	2	1	1	1	2.5	3	1.42857	2
185	1	2	1	2	5	6	2	1	1	2019	2	2	2	1	6	6	4	6	3
186	2	2	1	1	5	5	1	1	2	2020	1	2	2	1	3	3	4	3	2
187	2	2	1	2	4	4	1	1	2	2020	1	2	1	1	4	4	2	4	2
188	2	2	1	1	4	4	3	1	2	2022	1	2	1	1	2.5	4	4	2.92857	2
189	1	2	1	1	5	5	3	1	1	2021	1	2	2	1	2.5	4	1	2.92857	2
190	2	2	1	2	5	1	2	1	2	2021	2	2	1	1	1	2	2	1.28571	2
191	1	1	1	1	5	5	3	1	1	2020	1	2	1	1	2	1.5	3	1.85714	2
192	2	1	3	2	1	5	4	2	2	2019	2	2	1	1	0.7	0.7	3	0.7	1
193	1	1	1	2	5	5	2	1	2	2022	2	2	1	1	5	5	2	5	3
194	2	1	1	1	5	5	3	1	2	2020	2	2	2	1	4	4	3	4	2
195	1	1	1	2	5	1	2	1	2	2022	2	2	1	1	3	3	3	3	2
196	2	2	3	2	5	5	3	2	2	2022	2	2	1	1	2.5	2.5	4	2.5	2
197	1	2	1	2	5	5	4	1	2	2020	1	2	2	1	5	8	2	5.85714	3
198	2	1	1	1	6	6	2	1	2	2020	2	2	1	1	3	2.5	4	2.85714	2
199	1	1	1	2	4	5	2	1	2	2020	2	1	2	1	3.5	5.5	4	4.07143	3
200	2	1	3	2	1	4	2	1	2	2018	1	2	2	2	3	3	3	3	2
201	1	1	3	2	5	5	3	1	2	2020	2	2	1	1	6	3	3	5.14286	3
202	2	2	3	2	1	1	1	1	2	2021	1	1	1	1	3.8	0.9	3	2.97143	2
203	1	2	1	1	4	5	3	1	2	2020	2	2	1	1	2	2	3	2	2
204	2	1	1	1	4	4	2	1	2	2022	1	2	1	1	0.5	1	1	0.642857	1
205	2	2	1	2	5	5	3	1	2	2021	2	2	1	1	0	1	2	0.285714	1
206	1	1	1	1	5	5	4	1	1	2022	2	2	1	1	2.5	3	2	2.64286	2
207	2	1	3	2	5	6	3	1	1	2019	2	1	1	1	1.5	1.5	3	1.5	2
208	2	1	1	2	5	5	3	1	2	2021	2	2	1	1	2	4	3	2.57143	2
209	1	2	3	1	5	5	3	1	2	2018	1	2	1	1	1.5	2.5	4	1.78571	2
210	2	1	3	2	4	5	2	1	2	2021	1	2	1	1	1	1.5	2	1.14286	2
211	2	2	3	1	4	4	3	2	2	2023	4	2	1	1	0.4	0.4	4	0.4	1
212	2	1	3	1	5	1	2	1	2	2021	2	2	2	1	3	3	1	3	2
213	2	1	3	2	5	5	2	1	2	2020	2	2	1	1	1.5	1.5	2	1.5	2
214	2	1	1	2	4	4	2	1	1	2022	2	2	2	1	3	3	3	3	2
215	2	1	1	2	5	6	3	1	2	2019	2	1	1	1	2	2.5	4	2.14286	2
216	2	1	1	2	5	5	2	2	2	2022	1	2	1	1	1	1	2	1	2
217	1	1	3	2	1	1	4	1	2	2021	1	2	1	1	1	1	3	1	2
218	1	1	3	3	1	5	3	1	2	2019	2	2	2	1	12	7	3	10.5714	3
219	2	2	1	2	5	5	2	1	1	2018	2	2	2	1	7	7	4	7	3
220	2	1	1	2	5	5	4	1	1	2021	1	2	1	1	0.5	0.5	2	0.5	1
221	2	1	1	1	5	5	4	1	2	2018	2	1	1	1	0.5	1	4	0.642857	1
222	2	2	1	1	5	5	3	1	1	2019	2	2	2	1	0.5	1	4	0.642857	1
223	1	1	1	2	5	5	2	1	1	2021	2	2	1	1	1.5	1.5	2	1.5	2
224	1	2	1	2	4	4	3	1	2	2021	1	2	1	1	3	3	3	3	2
225	2	1	3	2	5	5	2	1	2	2021	2	1	1	1	0.7	1	2	0.785714	1
226	1	1	1	2	5	4	4	1	2	2023	1	1	1	1	4	5	1	4.28571	3
227	1	1	1	1	5	5	3	1	1	2021	2	1	1	1	3.5	4	4	3.64286	2
228	2	1	1	1	5	5	3	1	2	2020	1	2	2	1	3	1	1	2.42857	2
229	2	2	3	2	5	1	3	1	2	2020	1	2	1	2	1	1	4	1	2
230	1	1	1	1	5	5	2	1	2	2022	4	2	1	1	1.5	1.5	1	1.5	2
231	2	1	1	2	5	5	1	1	1	2021	2	1	1	1	6	6	3	6	3
232	2	1	1	2	4	5	2	1	2	2021	2	2	1	1	2.5	4	3	2.92857	2
233	2	1	1	1	6	6	3	1	1	2020	2	2	1	1	0	0.5	3	0.142857	1
234	1	1	3	1	4	5	3	1	2	2021	2	2	2	1	3.8	1	3	3	2
235	2	1	1	2	5	5	2	1	2	2021	1	2	1	1	3	3	2	3	2
236	1	1	1	1	5	4	2	1	1	2021	2	1	2	1	1.5	1.5	3	1.5	2
237	2	1	1	1	5	5	2	1	2	2022	1	2	1	1	2	3	1	2.28571	2
238	2	2	1	1	4	4	2	1	2	2021	2	2	1	1	2.5	3	2	2.64286	2
239	1	1	3	2	4	4	4	1	2	2022	1	1	1	1	3	4	1	3.28571	2
240	2	1	3	1	4	5	3	1	1	2020	2	2	2	1	1	2	2	1.28571	2
241	2	2	1	1	4	4	2	2	2	2021	2	2	1	1	5	3	3	4.42857	3
242	1	1	1	2	5	5	2	1	1	2020	4	2	1	1	0.7	0.7	2	0.7	1
243	2	2	1	1	4	6	1	1	2	2021	2	2	2	1	4.5	4.5	3	4.5	3
244	1	1	3	2	5	5	3	1	2	2022	2	2	1	1	0.6	1.7	2	0.914286	1
245	1	1	3	2	4	4	3	1	2	2022	1	2	1	1	2	2	1	2	2
246	1	2	3	1	5	5	4	1	2	2020	2	1	1	1	2	5	3	2.85714	2
247	2	1	1	1	5	5	4	2	2	2022	2	2	1	1	0.7	0.7	4	0.7	1
248	2	1	1	1	5	5	2	1	2	2022	1	2	1	1	1	1.5	1	1.14286	2
249	2	2	1	1	5	6	3	2	2	2021	2	2	2	1	2.5	2.5	4	2.5	2
250	1	1	3	1	5	1	2	1	2	2021	2	2	2	1	1	1	2	1	2
251	1	1	3	1	5	4	4	1	1	2020	2	2	1	1	2.5	1.5	1	2.21429	2
252	1	2	1	2	5	5	2	1	2	2021	1	2	1	1	2	2	1	2	2
253	2	2	1	1	4	4	1	1	1	2021	1	1	1	1	6	6	1	6	3
254	1	2	1	2	5	5	4	1	1	2021	2	2	2	1	1	1.5	1	1.14286	2
255	1	2	1	2	5	5	2	1	2	2021	1	2	1	1	1.1	2.2	2	1.41429	2
256	1	2	1	2	4	4	2	1	1	2020	2	1	1	1	2.5	4.5	2	3.07143	2
257	1	1	3	1	4	5	3	1	1	2020	1	2	1	1	1.5	2	4	1.64286	2
258	2	1	1	1	5	5	4	1	2	2022	2	2	2	1	3.5	3	1	3.35714	2
259	2	1	1	1	5	5	3	1	1	2020	2	1	1	1	0.5	0.5	4	0.5	1
260	2	2	3	2	5	5	3	1	1	2020	2	1	2	1	1	1	2	1	2
261	1	1	1	1	4	1	3	1	2	2020	1	2	1	1	1.1	1.5	2	1.21429	2
262	1	2	1	2	5	6	3	1	2	2022	4	2	1	1	0.3	0.3	4	0.3	1
263	1	2	1	2	4	4	1	2	2	2021	2	2	2	1	1.5	3	3	1.92857	2
264	1	1	1	1	5	6	4	1	1	2022	2	2	1	1	2.25	4	2	2.75	2
265	1	1	1	2	4	4	1	1	1	2023	2	2	2	1	1	2	4	1.28571	2
266	2	2	1	1	4	1	3	1	2	2022	2	1	2	1	2	5	4	2.85714	2
267	1	1	1	2	5	4	1	1	1	2022	2	2	1	1	2.5	2	3	2.35714	2
268	1	2	1	1	1	4	1	1	1	2018	1	2	1	1	4.5	4	4	4.35714	3
269	2	1	3	1	5	5	3	1	2	2018	1	2	1	1	3	5	4	3.57143	2
270	2	1	3	1	4	5	2	1	2	2020	2	1	2	1	5.5	5.5	2	5.5	3
271	1	1	1	1	5	5	3	2	2	2022	2	2	2	1	5	5	2	5	3
272	2	2	3	1	6	5	2	1	2	2021	2	2	1	1	2	2.5	4	2.14286	2
273	1	1	3	2	5	5	3	1	2	2020	1	1	1	1	2.5	3	1	2.64286	2
274	1	2	1	2	4	4	3	1	1	2022	2	2	1	1	1.5	2.5	1	1.78571	2
275	2	1	3	2	6	4	3	1	2	2020	2	2	2	1	2	2	3	2	2
276	1	2	1	1	1	1	4	1	1	2020	2	2	1	1	3.5	3	2	3.35714	2
277	1	1	3	2	5	1	2	1	1	2020	1	1	1	1	5	6	1	5.28571	3
278	1	2	3	2	4	4	4	1	2	2020	1	2	1	1	9	9	2	9	3
279	1	1	1	2	4	1	2	1	2	2020	2	2	1	1	1.5	1.5	4	1.5	2
280	1	1	1	1	1	1	1	2	2	2020	2	2	2	1	3	2	4	2.71429	2
281	1	2	1	2	4	5	2	1	2	2020	1	2	1	1	4	6	4	4.57143	3
282	2	1	1	1	1	5	2	2	1	2021	1	2	1	1	1.5	2.5	1	1.78571	2
283	2	1	1	2	5	6	3	1	1	2020	2	2	1	1	1	1	1	1	2
284	2	1	3	2	5	5	3	1	1	2019	1	2	2	1	1.5	1.5	2	1.5	2
285	2	2	3	1	4	5	1	1	1	2018	2	1	2	1	2	2	3	2	2
286	1	1	1	1	4	4	3	1	1	2019	2	1	2	1	2	5	4	2.85714	2
287	1	1	1	2	5	4	3	1	2	2022	2	2	1	1	1.5	2.5	1	1.78571	2
288	2	2	1	2	5	6	2	1	2	2020	2	2	1	1	1.5	1.5	4	1.5	2
289	1	1	1	2	1	4	2	1	1	2020	1	1	2	2	2.5	3	2	2.64286	2
290	1	1	1	2	5	6	3	2	2	2023	1	2	1	1	0.3	3	1	1.07143	2
291	2	2	1	2	5	5	4	1	1	2019	2	1	1	2	9	9	4	9	3
292	2	1	1	2	5	4	4	1	1	2020	2	2	1	1	1.5	1.5	2	1.5	2
293	1	1	3	2	1	1	2	1	2	2022	1	2	1	1	3	3	2	3	2
294	1	2	1	1	4	5	2	1	2	2021	2	2	1	1	2	2	2	2	2
295	1	2	1	1	5	5	3	1	1	2023	2	2	1	1	2	3.5	2	2.42857	2
296	2	2	1	2	5	4	1	1	1	2021	2	1	1	1	2	3.5	1	2.42857	2
297	2	1	1	1	5	4	3	1	1	2022	2	1	1	1	0.3	0.3	1	0.3	1
298	1	2	1	2	5	5	1	1	1	2021	2	2	1	1	1.3	1.3	2	1.3	2
299	2	1	1	1	6	5	3	1	2	2018	2	2	1	1	0.7	1.5	4	0.928571	1
300	1	2	3	1	5	4	3	1	1	2023	1	2	1	1	2.5	2.5	2	2.5	2
301	1	1	1	2	5	5	1	2	2	2022	1	2	1	1	2.1	2.1	2	2.1	2
302	1	2	3	1	5	1	2	1	2	2022	1	2	1	1	1	2	2	1.28571	2
303	1	1	3	2	4	4	2	1	2	2022	2	2	1	1	1	4	3	1.85714	2
304	1	1	1	2	4	4	2	1	1	2021	2	2	1	1	1	1.5	2	1.14286	2
305	2	2	1	2	4	5	1	2	2	2022	2	1	1	1	0.5	0.5	3	0.5	1
306	2	2	1	1	5	5	4	1	2	2021	2	2	1	1	1	1	3	1	2
307	1	2	1	2	4	4	1	1	2	2021	2	2	1	1	1	1.5	4	1.14286	2
308	1	2	3	1	4	1	3	1	2	2022	2	2	1	1	6	6	2	6	3
309	1	1	1	2	5	5	3	2	2	2023	1	2	1	1	1.5	1.5	1	1.5	2
310	2	2	1	2	4	4	2	1	1	2019	2	2	2	1	1	1.5	4	1.14286	2
311	1	2	1	1	6	6	2	1	1	2020	2	1	2	1	0.5	1	3	0.642857	1
312	1	2	1	2	5	6	3	1	2	2021	1	2	2	1	2.5	2.5	2	2.5	2
313	1	1	3	2	5	4	3	2	2	2021	2	1	1	1	1	1	1	1	2
314	1	2	1	2	1	4	2	1	1	2019	1	2	1	1	2.5	4.5	4	3.07143	2
315	1	2	1	1	5	5	4	1	2	2019	1	2	2	1	2.5	4.5	3	3.07143	2
316	2	2	1	2	5	5	3	1	1	2021	1	1	2	1	2.6	3.6	3	2.88571	2
317	2	2	1	2	5	5	2	2	2	2020	2	2	1	1	12	8	2	10.8571	3
318	2	1	3	1	5	5	2	1	1	2019	2	2	2	1	1.2	1.9	2	1.4	2
319	2	1	1	2	6	6	3	1	2	2021	2	2	1	2	2	2	1	2	2
320	2	2	1	2	5	1	2	1	1	2020	2	2	1	1	1.5	2	3	1.64286	2
321	1	1	1	1	5	5	3	1	2	2021	1	2	2	1	1.5	1.5	2	1.5	2
322	2	2	1	1	5	5	2	1	1	2021	2	2	1	1	1	2	2	1.28571	2
323	1	1	1	1	5	5	3	1	2	2019	1	2	2	1	0.05	0.05	1	0.05	1
324	1	2	1	1	6	6	3	1	1	2020	2	2	2	1	3	1	4	2.42857	2
325	2	1	3	2	4	4	1	1	2	2022	1	1	1	1	7.5	7	2	7.35714	3
326	1	1	3	2	5	5	3	1	2	2022	2	2	2	1	0	0	1	0	1
327	2	2	1	2	6	6	2	1	2	2022	1	2	2	1	3.5	3.5	2	3.5	2
328	2	1	1	2	5	4	2	1	1	2021	1	2	1	1	3	4	4	3.28571	2
329	1	1	3	1	5	1	2	1	1	2022	2	1	2	1	4.5	3	2	4.07143	3
330	2	1	1	2	6	6	3	1	1	2020	2	2	1	1	0.5	1.5	3	0.785714	1
331	1	2	1	2	6	5	4	1	2	2018	2	2	1	1	2	3	4	2.28571	2
332	2	1	1	2	6	6	4	1	1	2020	2	2	2	1	1.1	1.1	4	1.1	2
333	2	1	1	2	6	6	3	1	2	2021	2	2	1	1	2	2	3	2	2
334	1	2	1	2	5	5	3	1	1	2020	4	1	1	1	7	7	2	7	3
335	2	2	3	2	5	4	3	1	2	2022	2	2	2	1	1.5	3	2	1.92857	2
336	2	2	3	2	5	5	3	1	2	2021	1	1	1	1	2.5	5	2	3.21429	2
337	1	1	1	2	6	6	4	1	2	2018	2	2	2	1	1.5	2.05	3	1.65714	2
338	2	2	3	1	1	5	3	1	2	2021	2	2	2	1	8.5	6	2	7.78571	3
339	1	2	1	2	5	6	3	1	2	2023	1	2	1	1	1	1.5	3	1.14286	2
340	2	1	1	2	5	6	4	1	1	2020	2	1	1	1	1	2.1	3	1.31429	2
341	2	1	1	1	5	4	3	1	1	2021	2	2	1	1	2	3	2	2.28571	2
342	1	2	1	1	5	6	3	1	2	2020	1	2	1	1	1.5	2.5	4	1.78571	2
343	1	1	1	2	6	6	3	1	1	2020	2	2	1	1	2	3	2	2.28571	2
344	2	2	1	2	6	6	3	1	2	2020	2	2	1	2	4	3	2	3.71429	2
345	1	1	1	2	5	5	4	2	2	2023	2	2	1	1	0	0	4	0	1
346	2	1	3	2	5	5	4	1	2	2022	1	2	1	1	3	3	2	3	2
347	2	1	1	1	4	5	3	1	2	2019	2	1	1	1	2	3.5	3	2.42857	2
348	2	1	1	2	5	6	3	1	1	2020	2	2	1	1	1	1	4	1	2
349	2	2	1	2	5	6	3	1	2	2020	2	2	2	1	2	2	2	2	2
350	1	1	3	2	5	5	3	1	1	2021	2	1	2	1	3	5	3	3.57143	2
351	1	1	3	2	6	5	2	1	1	2020	1	2	1	1	4	3	1	3.71429	2
352	1	1	1	2	6	5	2	1	1	2022	2	2	1	1	1.5	3	2	1.92857	2
353	1	1	1	2	5	6	3	1	1	2021	2	2	1	1	1	1	1	1	2
354	2	2	1	2	6	6	3	1	2	2022	1	2	1	1	1	1	2	1	2
355	2	2	1	2	6	6	2	1	2	2020	2	2	1	1	1	1	3	1	2
356	2	2	3	1	5	5	4	1	1	2023	1	2	1	1	1	1	2	1	2
357	1	1	1	2	5	1	3	1	2	2021	1	2	1	1	1	4	3	1.85714	2
358	1	2	1	2	5	5	4	1	1	2020	2	2	1	1	2	4.5	2	2.71429	2
359	2	1	1	2	6	6	3	1	1	2021	2	2	2	1	4	5	2	4.28571	3
360	1	2	1	1	5	6	3	2	2	2020	2	2	1	1	3.5	1.5	2	2.92857	2
361	2	2	3	2	5	5	3	1	2	2021	1	2	2	1	4	5	3	4.28571	3
362	2	1	1	1	5	4	2	1	2	2022	2	2	1	1	3	1.5	2	2.57143	2
363	2	1	1	2	5	6	3	1	1	2021	2	2	2	1	1.5	3	4	1.92857	2
364	1	1	3	2	5	5	2	1	2	2021	2	2	1	1	0.2	0.2	3	0.2	1
365	1	1	3	2	5	6	2	1	1	2020	2	2	1	1	1	3	1	1.57143	2
366	2	1	1	2	5	5	3	1	2	2021	2	1	1	1	1	1.3	2	1.08571	2
367	1	1	1	2	5	6	3	1	2	2022	1	2	1	1	1.5	1.5	2	1.5	2
368	2	1	1	2	5	5	2	2	2	2020	1	2	1	1	3	3	2	3	2
369	2	1	1	3	5	5	1	1	2	2022	2	2	1	1	4	6	1	4.57143	3
370	1	1	1	2	4	1	2	1	2	2021	1	2	2	1	4.5	4	2	4.35714	3
371	2	1	1	1	5	4	2	1	1	2021	2	2	2	1	2	4	4	2.57143	2
372	2	1	1	2	6	6	3	1	1	2020	2	2	2	1	8.5	3	2	6.92857	3
373	1	2	3	1	4	4	2	2	2	2020	2	2	1	1	2.5	2.5	3	2.5	2
374	1	1	1	1	5	4	2	1	1	2021	2	1	1	1	3.5	3.5	2	3.5	2
375	1	2	1	2	6	6	2	1	2	2022	2	2	1	1	1.5	4	1	2.21429	2
376	2	2	3	2	5	4	4	1	2	2021	1	2	1	1	2.5	4	1	2.92857	2
377	1	2	1	1	4	1	2	2	2	2019	1	2	2	2	3.5	4	4	3.64286	2
378	1	2	3	1	4	4	4	1	1	2022	2	2	1	1	3	3	2	3	2
379	1	1	1	1	1	5	2	2	2	2022	2	2	1	1	3	3	1	3	2
380	1	2	1	2	1	4	1	1	1	2022	2	1	2	1	6	6	2	6	3
381	2	1	1	2	4	4	2	2	2	2018	2	2	1	1	3	3	3	3	2
382	2	2	1	2	5	5	2	1	2	2023	2	2	1	1	7.5	8	2	7.64286	3
383	2	2	1	2	1	4	3	1	2	2021	2	2	2	1	1.5	2	2	1.64286	2
384	1	2	1	2	5	5	2	1	2	2020	1	1	1	1	1.5	1	2	1.35714	2
385	1	2	1	2	5	5	2	2	2	2021	1	2	1	1	4	4	2	4	2
386	2	2	1	1	4	4	1	1	2	2020	2	2	2	1	4.5	4.5	3	4.5	3
387	1	2	3	2	5	4	2	1	1	2021	1	1	1	1	4	6	1	4.57143	3
388	1	1	1	1	5	6	3	1	2	2019	1	2	1	1	3.5	3.5	2	3.5	2
389	1	1	1	1	4	1	2	1	2	2020	1	2	1	1	2.5	2.5	2	2.5	2
390	1	1	3	2	4	5	2	1	2	2023	1	2	1	1	1.2	1.2	1	1.2	2
391	1	1	1	2	5	5	3	1	2	2021	2	2	1	1	0.5	0.6	2	0.528571	1
392	2	2	3	2	4	1	3	2	2	2021	2	1	2	1	2.5	3.5	2	2.78571	2
393	2	1	1	2	5	5	3	1	2	2022	4	2	1	1	1.25	1.25	1	1.25	2
394	1	1	1	1	1	1	2	1	2	2021	1	1	1	1	5	3	2	4.42857	3
395	2	1	3	2	5	5	3	1	1	2022	4	2	2	1	2.5	1.5	1	2.21429	2
396	1	2	1	2	6	5	3	1	1	2021	1	2	2	1	3	4	2	3.28571	2
397	1	1	1	2	6	6	3	1	1	2021	2	2	1	1	2.5	3	4	2.64286	2
398	1	2	1	2	6	6	2	1	1	2020	2	2	1	1	6	8	2	6.57143	3
399	1	2	1	2	4	5	2	1	1	2022	1	2	2	1	6	6	2	6	3
400	1	1	3	2	5	5	3	1	2	2021	1	2	1	1	3	2	3	2.71429	2
401	1	2	3	2	1	4	3	1	1	2022	1	2	2	1	5	5	2	5	3
402	2	1	1	1	5	4	1	1	2	2020	1	2	1	1	1.5	1.5	2	1.5	2
403	2	1	1	2	6	6	4	1	2	2018	1	2	1	1	0.5	0.5	3	0.5	1
404	2	1	1	2	5	5	3	1	1	2019	2	2	2	1	1	2	4	1.28571	2
405	1	1	1	2	6	6	4	1	2	2020	2	2	1	1	0.4	0.5	3	0.428571	1
406	1	2	1	2	5	5	2	1	2	2020	1	2	2	1	1.5	2	2	1.64286	2
407	1	1	1	2	6	6	4	1	2	2019	1	2	2	1	3	3	4	3	2
408	1	1	1	2	4	6	2	1	1	2021	2	2	1	1	5.5	4	3	5.07143	3
409	1	2	3	1	4	5	4	1	1	2020	2	2	1	1	3.5	3	3	3.35714	2
410	2	2	1	1	5	5	3	1	1	2020	2	1	1	1	1	1	4	1	2
411	2	2	1	2	4	5	3	1	2	2020	2	2	1	1	2	2	4	2	2
412	1	2	3	1	1	4	4	1	2	2020	2	2	1	1	10.5	5.5	3	9.07143	3
413	2	1	1	1	5	5	3	1	1	2022	2	1	1	1	1.5	1.5	1	1.5	2
414	2	1	1	2	4	5	3	1	2	2021	2	2	2	1	3	3	3	3	2
415	2	1	1	1	1	5	3	1	2	2021	2	2	1	1	3.5	4	2	3.64286	2
416	1	2	1	1	5	5	2	1	1	2019	2	1	2	1	2.5	1.5	3	2.21429	2
417	2	2	3	1	1	1	4	1	2	2022	1	2	1	1	2	2.5	1	2.14286	2
418	1	2	3	1	1	1	4	2	2	2022	1	1	2	1	8	5	1	7.14286	3
419	2	1	1	3	6	4	2	1	2	2019	2	1	1	1	2.2	3	3	2.42857	2
420	2	1	1	2	5	5	1	1	2	2018	2	2	1	1	3	3	4	3	2
421	1	1	1	2	6	6	4	1	1	2021	2	2	1	1	3	4	3	3.28571	2
422	1	2	1	2	6	6	2	1	1	2020	2	2	1	1	2	2	2	2	2
423	1	2	1	1	4	5	4	1	2	2021	2	2	1	1	3	3	4	3	2
424	1	2	1	2	5	5	1	1	2	2022	2	2	1	1	1	1	3	1	2
425	2	1	1	2	5	6	2	1	1	2021	2	2	1	1	3	3	2	3	2
426	2	1	1	1	4	5	4	1	1	2019	2	2	1	1	2	4	4	2.57143	2
427	1	2	1	1	5	5	2	1	2	2022	1	2	1	1	3	0	3	2.14286	2
428	2	2	1	2	6	6	4	1	1	2021	2	2	1	1	2	3.5	2	2.42857	2
429	2	2	1	2	1	1	4	1	2	2020	1	1	1	1	12	13	3	12.2857	3
430	2	2	3	1	4	1	4	1	2	2022	2	1	2	2	5	7	3	5.57143	3
431	1	2	1	1	5	5	3	1	1	2021	4	2	1	1	0	0	2	0	1
432	1	1	1	2	1	1	1	1	2	2022	1	2	2	1	10	10	1	10	3
433	2	1	1	1	4	6	3	1	2	2019	2	1	2	1	0.5	1	3	0.642857	1
434	1	2	1	1	5	5	4	1	1	2021	2	2	1	1	3.5	2	2	3.07143	2
435	2	1	1	1	5	5	3	1	2	2020	1	1	2	2	1	2	4	1.28571	2
436	2	1	1	2	5	4	4	1	2	2022	1	2	1	1	2.8	2.3	2	2.65714	2
437	1	1	1	1	5	4	2	1	2	2022	2	2	1	1	2	2	1	2	2
438	2	1	1	1	5	6	4	1	1	2022	2	2	2	1	1	4	3	1.85714	2
439	2	1	3	2	4	4	1	1	2	2021	1	2	2	1	2	2	3	2	2
440	1	1	1	2	5	6	3	1	1	2020	2	2	1	1	1	1.5	3	1.14286	2
441	2	2	1	2	5	5	3	1	2	2020	2	2	2	1	1	2	4	1.28571	2
442	1	1	1	1	6	6	3	1	2	2020	2	2	2	1	3	3	3	3	2
443	1	1	1	1	5	4	2	1	2	2021	1	2	1	1	2	4.5	2	2.71429	2
444	1	1	3	2	5	5	4	1	1	2021	2	1	1	1	0.8	0.8	2	0.8	1
445	2	2	3	1	5	5	1	2	2	2022	1	2	1	1	2.5	3	1	2.64286	2
446	1	1	1	2	5	5	3	1	2	2022	1	1	1	1	2	5	2	2.85714	2
447	1	1	1	1	5	5	2	1	2	2019	1	2	2	1	3	3	4	3	2
448	2	2	1	2	6	5	3	1	2	2019	2	2	1	1	1	1	4	1	2
449	1	2	3	2	1	5	2	1	1	2017	2	2	2	1	3	5	3	3.57143	2
450	2	2	1	2	6	6	3	2	2	2021	2	2	2	1	2	2	3	2	2
451	2	1	1	1	4	5	3	1	2	2021	2	2	1	1	0.5	1.5	1	0.785714	1
452	2	1	1	1	6	6	3	1	1	2023	1	2	1	1	0.2	0.2	1	0.2	1
453	1	1	1	2	5	5	2	1	2	2021	1	2	1	1	0.5	0.5	4	0.5	1
454	2	1	1	2	4	1	3	1	2	2022	1	2	1	1	2.5	2	2	2.35714	2
455	2	2	1	2	4	4	2	2	2	2020	2	2	1	1	1.5	1.51	4	1.50286	2
456	1	2	3	2	1	1	2	1	1	2022	1	2	1	1	5	4	1	4.71429	3
457	2	1	3	2	1	1	1	1	2	2021	1	2	2	1	6	8	2	6.57143	3
458	1	2	1	2	5	4	3	1	2	2022	2	2	1	1	2	4	2	2.57143	2
459	2	1	1	1	6	6	4	1	2	2021	2	2	1	1	1.7	1.7	2	1.7	2
460	1	2	1	1	5	5	3	1	2	2022	1	2	1	1	0.5	0.5	3	0.5	1
461	1	1	1	2	5	6	3	1	2	2020	2	2	2	1	0.5	0.5	2	0.5	1
462	2	2	3	2	4	5	3	1	2	2022	1	2	1	1	0.4	0.7	4	0.485714	1
463	1	1	1	2	5	6	3	1	2	2021	2	1	1	1	2	2	1	2	2
464	2	2	1	2	6	6	4	1	2	2021	2	2	1	1	1.5	1.2	3	1.41429	2
465	2	2	3	1	5	5	3	2	2	2020	2	2	1	1	0	0	2	0	1
466	2	2	1	2	5	5	2	1	2	2020	2	2	1	1	3	3	4	3	2
467	1	1	1	2	6	5	1	1	2	2021	2	2	1	1	1.5	1.5	1	1.5	2
468	1	2	1	2	6	6	3	1	2	2021	2	2	2	1	1.5	3.5	2	2.07143	2
469	2	2	1	1	5	5	3	1	2	2019	2	2	1	1	6	7	2	6.28571	3
470	2	1	3	2	5	6	2	1	2	2021	2	2	1	1	1	2	4	1.28571	2
471	1	2	1	2	6	6	4	1	2	2021	2	2	1	1	2	2	1	2	2
472	1	2	1	2	5	5	3	1	2	2020	2	1	1	1	4	5	4	4.28571	3
473	1	2	1	2	5	5	1	1	2	2021	1	2	2	1	4	5	3	4.28571	3
474	2	2	3	2	4	4	4	1	1	2021	2	2	1	1	1.5	2.5	2	1.78571	2
475	1	1	1	2	6	5	3	1	1	2020	2	2	1	1	3	5	2	3.57143	2
476	1	1	1	2	5	5	3	1	1	2022	2	1	1	1	1	1	1	1	2
477	1	2	1	2	5	5	3	1	2	2022	1	2	1	1	1	1	1	1	2
478	1	2	1	2	5	5	3	2	2	2021	1	2	1	1	0.4	0.7	4	0.485714	1
479	1	2	1	1	6	6	3	1	2	2021	1	1	2	1	2	2	2	2	2
480	1	2	1	1	1	5	1	1	2	2022	1	2	2	1	0.6	1.5	2	0.857143	1
481	1	1	1	2	4	4	3	1	2	2023	2	1	1	1	2	2	2	2	2
482	2	2	1	1	6	6	4	1	1	2021	2	1	1	1	3	3	2	3	2
483	2	2	1	2	5	5	2	1	1	2021	2	2	2	1	1	0.5	3	0.857143	1
484	2	1	3	1	4	1	4	1	2	2021	2	1	1	1	3	3	2	3	2
485	1	1	3	1	4	5	2	1	2	2020	2	2	2	1	2	2.5	4	2.14286	2
486	1	2	3	1	1	1	3	1	2	2020	1	2	2	1	2	4	3	2.57143	2
487	2	1	1	2	4	5	3	1	1	2019	1	1	1	1	3	3	2	3	2
488	2	1	1	2	5	4	2	1	2	2021	2	1	1	1	8	10	2	8.57143	3
489	2	1	3	1	4	4	3	1	2	2021	2	2	2	1	0.5	0.5	4	0.5	1
490	1	1	1	2	5	5	3	2	2	2023	2	2	1	1	3	3	2	3	2
491	1	1	1	1	6	6	3	1	1	2020	2	2	1	1	2	2.5	2	2.14286	2
492	2	2	1	2	1	4	2	1	2	2020	2	2	1	2	6	5	3	5.71429	3
493	2	1	1	1	4	4	1	2	2	2021	4	2	2	1	4	4	3	4	2
494	1	2	1	1	5	4	4	2	2	2020	2	2	1	1	1.7	1.8	3	1.72857	2
495	1	2	1	1	1	1	3	1	2	2023	1	2	2	1	3.5	3	3	3.35714	2
496	1	2	3	2	1	1	1	2	2	2022	2	2	1	1	5	6	3	5.28571	3
497	1	1	1	2	4	5	2	1	1	2022	2	1	1	1	2	3.5	2	2.42857	2
498	1	1	1	2	5	4	2	1	2	2021	2	1	1	1	5	3	2	4.42857	3
499	1	1	1	2	5	5	2	1	2	2021	2	2	1	1	1	1.5	2	1.14286	2
500	1	1	1	2	4	4	4	2	1	2022	2	1	1	1	8	10	3	8.57143	3
501	2	1	1	2	5	4	3	1	2	2021	2	2	1	1	2.6	2.1	4	2.45714	2
502	2	1	1	2	1	4	1	1	2	2022	2	2	1	1	4	3	2	3.71429	2
503	2	2	1	1	1	1	3	1	1	2020	1	2	1	2	5	5	3	5	3
504	2	2	1	2	4	4	3	1	2	2021	1	1	1	1	2	3	3	2.28571	2
505	1	1	3	1	5	6	3	1	1	2020	1	2	1	1	1.5	1.5	4	1.5	2
506	2	1	1	2	4	5	3	1	1	2020	2	2	1	1	1	1	3	1	2
507	2	2	1	2	5	6	3	1	2	2021	1	1	2	1	1	1	2	1	2
508	1	1	1	1	5	6	4	2	2	2021	2	2	1	1	0.5	0.5	4	0.5	1
509	1	2	1	2	1	5	4	1	2	2020	1	1	2	1	4	7	3	4.85714	3
510	2	1	1	2	5	6	3	1	2	2022	2	2	2	1	2.5	3	3	2.64286	2
511	2	1	1	1	6	6	3	1	1	2020	2	2	1	1	0.5	0.5	4	0.5	1
512	2	2	1	1	4	4	3	1	2	2021	1	1	2	2	4.5	6	3	4.92857	3
513	1	1	1	2	5	4	2	1	2	2022	2	2	1	1	2	2	2	2	2
514	1	1	1	1	5	1	2	1	1	2018	1	1	2	2	6	8	4	6.57143	3
515	1	2	1	2	6	6	3	2	2	2021	2	2	2	1	3.5	2.5	2	3.21429	2
516	2	2	3	2	1	1	1	1	1	2020	2	1	1	1	2.5	2	3	2.35714	2
517	1	2	3	2	5	1	2	1	2	2021	2	1	1	1	1	1	3	1	2
518	1	1	1	2	5	5	3	1	1	2019	2	2	1	1	2.5	4	3	2.92857	2
519	2	1	3	1	5	5	4	1	2	2020	2	2	1	1	1	1.5	2	1.14286	2
520	2	2	3	1	4	5	4	2	2	2021	4	2	1	1	5	5	2	5	3
521	1	2	1	1	5	5	4	1	2	2020	2	1	1	1	0.5	0.5	4	0.5	1
522	1	1	1	2	4	4	3	1	1	2021	2	2	1	1	1.5	3	4	1.92857	2
523	2	2	1	2	5	6	2	1	2	2022	2	1	1	1	2	3	2	2.28571	2
524	2	1	1	2	6	6	3	1	2	2021	1	2	1	1	3	3	3	3	2
525	1	1	1	2	5	4	3	1	2	2019	1	2	2	1	8.5	5	4	7.5	3
526	1	1	1	1	6	6	3	1	2	2020	1	1	2	1	6	6	3	6	3
527	2	2	1	1	1	1	1	1	2	2021	2	1	2	1	18	18	4	18	3
528	2	2	1	2	5	6	3	2	2	2020	1	2	1	1	0.5	1	3	0.642857	1
529	2	2	1	1	6	6	2	1	2	2021	1	2	2	2	0	1.5	4	0.428571	1
530	2	2	1	1	5	5	2	1	2	2021	2	1	1	1	2	2	1	2	2
531	2	1	1	2	5	5	1	1	2	2021	1	2	1	1	1	1	1	1	2
532	1	1	1	2	6	5	3	1	1	2020	2	2	1	1	2.2	4.5	3	2.85714	2
533	1	2	1	1	6	6	3	1	2	2022	2	1	1	1	1.2	7	4	2.85714	2
534	1	1	1	2	4	5	3	1	2	2020	2	2	1	1	1	1	3	1	2
535	2	2	1	2	4	1	2	1	2	2022	1	1	1	1	2	2	4	2	2
536	1	2	3	1	1	5	2	1	2	2020	1	2	2	1	4	4	2	4	2
537	1	1	3	2	5	4	3	1	2	2020	2	2	2	1	0.7	1	3	0.785714	1
538	1	1	3	1	5	1	2	1	1	2019	2	2	1	2	1.5	2.5	4	1.78571	2
539	1	1	1	2	6	5	1	1	2	2022	1	1	1	1	5	3.5	2	4.57143	3
540	2	2	1	2	4	5	1	1	2	2023	1	2	1	1	1.2	1.3	3	1.22857	2
541	2	1	1	2	5	4	2	1	1	2021	2	2	1	1	2	3	2	2.28571	2
542	2	2	1	1	6	5	4	1	1	2022	2	1	1	1	1.5	1.5	2	1.5	2
543	2	1	3	1	5	5	4	2	1	2021	2	2	1	1	0.3	0.3	2	0.3	1
544	1	1	1	1	5	5	4	1	2	2021	2	2	1	1	1.5	1.5	2	1.5	2
545	1	1	3	1	5	4	2	1	1	2020	2	2	2	1	1.5	4	3	2.21429	2
546	1	2	1	2	5	6	3	1	2	2022	2	1	1	1	2.5	3	2	2.64286	2
547	2	2	1	1	6	5	3	1	2	2021	2	2	1	1	2	4	3	2.57143	2
548	2	1	1	2	6	6	2	1	1	2020	1	2	1	1	1.5	1.5	4	1.5	2
549	1	2	1	2	5	6	3	1	2	2019	2	2	2	1	1	1.5	3	1.14286	2
550	2	2	1	2	6	5	1	1	2	2021	2	2	2	1	5.5	6	3	5.64286	3
551	2	2	1	1	6	5	3	1	1	2021	2	2	1	1	2	4	3	2.57143	2
552	2	1	1	1	5	5	3	1	2	2020	2	2	1	1	3	1.5	3	2.57143	2
553	1	1	3	2	5	4	4	1	1	2020	2	2	2	1	0.5	2	3	0.928571	1
554	2	2	1	2	4	4	3	1	2	2021	2	2	1	1	1	1	4	1	2
555	1	2	1	2	4	4	3	1	1	2018	2	2	2	1	3	3	4	3	2
556	2	1	1	1	5	5	3	1	2	2021	2	2	1	1	9.5	10	2	9.64286	3
557	1	2	1	2	6	5	3	1	2	2021	2	2	1	1	2.5	3	3	2.64286	2
558	2	1	1	2	5	5	3	1	1	2019	1	2	1	1	2	5	3	2.85714	2
559	1	1	1	2	4	4	4	1	2	2017	2	2	1	1	0.5	0.5	4	0.5	1
560	1	1	1	2	5	5	3	1	2	2020	2	2	1	1	1	0.6	3	0.885714	1
561	2	1	3	1	5	5	3	1	2	2021	1	1	1	1	4.5	5.5	2	4.78571	3
562	1	2	3	1	5	5	2	1	2	2022	2	2	1	1	5	2	2	4.14286	3
563	1	2	3	2	4	6	3	1	1	2021	2	2	1	1	3	3	2	3	2
564	2	1	1	2	6	6	3	1	2	2021	2	2	1	1	1	1	4	1	2
565	1	1	3	2	5	5	3	1	2	2020	2	1	1	1	1.1	1.1	2	1.1	2
566	2	2	1	1	5	5	4	1	1	2020	2	1	2	1	1	2	4	1.28571	2
567	2	1	3	1	5	6	3	1	2	2023	2	1	2	1	0.5	0.5	2	0.5	1
568	2	2	1	2	6	4	3	1	1	2020	2	2	1	1	0.5	2	1	0.928571	1
569	2	2	1	2	6	6	4	1	1	2020	2	2	1	1	1.5	1.5	3	1.5	2
570	1	1	3	1	5	5	3	1	1	2022	2	2	1	1	4	4	3	4	2
571	2	2	1	2	5	5	4	1	1	2019	2	2	2	1	3	3	4	3	2
572	2	1	1	1	4	4	2	1	2	2021	2	2	1	1	0.78	1.5	2	0.985714	1
573	2	1	1	2	5	5	3	1	1	2021	2	1	1	2	4.5	4.5	4	4.5	3
574	1	2	1	2	4	4	2	1	2	2020	2	2	1	1	1.2	2.5	3	1.57143	2
575	1	2	1	1	6	6	3	1	2	2020	2	2	1	1	1	1	4	1	2
576	1	1	3	2	4	4	1	1	1	2021	2	2	2	1	3	4	2	3.28571	2
577	1	2	3	1	5	5	4	1	2	2021	2	2	1	1	3	3	1	3	2
578	2	1	1	2	6	6	3	1	2	2022	1	2	2	1	0.5	1	1	0.642857	1
579	2	2	1	2	4	5	2	1	1	2020	1	2	1	1	2.3	6	3	3.35714	2
580	1	2	1	2	6	4	3	1	1	2020	2	2	1	1	0.5	2	1	0.928571	1
581	1	2	1	2	5	5	4	1	1	2022	2	2	1	1	6	4	4	5.42857	3
582	2	1	1	2	4	4	2	1	2	2021	2	2	1	1	0.5	1	3	0.642857	1
583	1	1	3	2	4	5	2	1	1	2021	2	2	1	1	1	1	2	1	2
584	1	2	1	2	5	5	2	1	2	2020	2	2	1	1	1.5	4	2	2.21429	2
585	1	2	1	1	5	6	4	1	2	2022	2	2	2	1	3	2.5	4	2.85714	2
586	1	1	1	1	1	1	2	1	1	2022	2	2	1	1	2.5	4	2	2.92857	2
587	1	1	1	2	5	6	4	1	2	2021	2	2	2	1	6	6	4	6	3
588	2	2	3	2	4	5	1	1	2	2021	2	2	2	1	6	3	2	5.14286	3
589	1	2	3	2	5	6	4	1	1	2019	2	2	2	1	1.5	3	4	1.92857	2
590	1	2	1	2	5	6	3	1	1	2019	2	2	1	2	8.5	3.5	3	7.07143	3
591	2	1	1	1	5	5	2	1	2	2021	2	2	1	1	0.9	0.6	3	0.814286	1
592	1	2	1	2	4	5	2	1	2	2021	2	2	1	1	2	4	2	2.57143	2
593	2	2	1	1	5	6	4	1	1	2021	2	1	1	1	2	1	3	1.71429	2
594	1	2	3	2	5	1	3	1	2	2022	2	2	2	1	1.1	1.5	2	1.21429	2
595	1	2	1	2	5	4	1	1	1	2023	1	1	1	1	2.5	3	3	2.64286	2
596	2	1	3	2	5	5	3	1	2	2020	2	1	1	1	2	2	2	2	2
597	2	1	1	1	5	5	2	1	1	2021	2	1	2	1	2	3	2	2.28571	2
598	1	2	1	1	4	1	4	1	1	2020	2	1	1	1	3	3	3	3	2
599	1	1	1	1	6	6	3	1	1	2020	2	2	1	1	0.5	0.5	3	0.5	1
600	1	2	1	2	1	1	4	1	2	2019	2	1	2	1	4.5	6	4	4.92857	3
601	2	2	3	1	5	4	4	1	2	2020	1	2	2	1	2.5	4.5	4	3.07143	2
602	1	2	1	2	6	6	3	1	1	2018	2	2	1	1	2.5	2.5	3	2.5	2
603	1	2	3	2	1	1	2	1	2	2021	1	2	2	1	2.5	1.5	4	2.21429	2
604	1	2	3	1	4	4	3	1	2	2021	2	2	2	1	1.5	1.5	2	1.5	2
605	2	2	1	1	5	4	2	1	1	2022	2	2	1	1	5	10	3	6.42857	3
606	2	1	3	2	4	1	3	1	2	2021	4	2	1	1	2.5	4	2	2.92857	2
607	1	1	1	2	1	1	1	1	2	2020	2	2	2	1	2	2	4	2	2
608	1	1	3	2	4	1	3	1	1	2023	1	1	1	1	2	2	2	2	2
609	1	1	1	1	5	6	4	1	2	2022	1	2	1	1	0.7	0.4	4	0.614286	1
610	2	2	3	2	1	1	1	1	2	2022	1	2	1	1	3.5	4	1	3.64286	2
611	1	2	1	1	5	6	3	1	2	2020	1	1	2	1	2.5	3	4	2.64286	2
612	1	1	1	1	6	6	3	1	1	2021	2	2	2	1	0.7	0.7	1	0.7	1
613	2	1	1	2	5	5	4	1	1	2019	1	2	1	1	0.9	0.8	2	0.871429	1
614	1	1	1	2	6	4	3	1	2	2021	2	2	1	1	1.5	2.5	2	1.78571	2
615	1	2	1	1	5	4	3	1	1	2020	2	1	2	1	3.5	3.5	3	3.5	2
616	2	2	1	1	4	5	4	1	1	2017	2	2	1	1	0.3	0.7	4	0.414286	1
617	2	1	1	1	6	6	1	1	2	2020	1	2	1	1	0	0	3	0	1
618	2	1	1	2	1	4	3	1	1	2022	2	1	1	1	3	4	2	3.28571	2
619	2	1	1	2	5	6	3	1	1	2020	2	2	1	1	1.7	0	2	1.21429	2
620	1	2	3	1	1	1	2	1	2	2022	2	2	1	1	1	0.5	2	0.857143	1
621	1	2	1	1	6	5	4	1	1	2019	2	2	1	1	6.5	8	3	6.92857	3
622	2	1	1	2	6	6	1	1	2	2021	2	2	1	1	1.5	1.5	1	1.5	2
623	2	1	1	2	6	6	3	1	1	2022	2	1	1	1	0.5	1.5	1	0.785714	1
624	2	1	1	2	5	6	4	1	1	2020	2	2	1	1	2	2.5	2	2.14286	2
625	2	2	1	2	5	5	4	1	1	2019	2	2	1	1	0.3	0.6	3	0.385714	1
626	2	1	1	2	5	5	4	1	2	2020	1	1	1	1	1	1.5	2	1.14286	2
627	2	1	3	2	4	5	2	1	1	2021	1	2	2	1	1	1	2	1	2
628	1	1	3	2	5	6	3	1	2	2021	2	2	1	1	0	0	2	0	1
629	1	2	1	1	6	6	4	1	2	2022	2	2	2	1	0.3	0.3	3	0.3	1
630	1	2	3	1	1	4	2	1	2	2021	1	1	2	1	3	8	3	4.42857	3
631	2	2	1	1	5	5	4	1	2	2021	2	2	1	1	0	2	3	0.571429	1
632	1	1	1	1	6	6	3	1	1	2021	2	2	2	1	4	6	1	4.57143	3
633	1	1	1	2	6	4	2	1	1	2020	2	2	1	1	1.5	1.5	3	1.5	2
634	2	2	1	2	5	5	4	1	1	2022	2	1	2	1	4	6	3	4.57143	3
635	1	1	1	2	6	6	3	1	1	2021	2	2	1	1	1.5	1.5	2	1.5	2
636	1	1	1	2	5	5	3	1	2	2022	2	1	1	1	0.5	1	3	0.642857	1
637	1	2	1	2	6	6	3	1	2	2020	2	2	1	1	4	6	3	4.57143	3
638	1	1	1	2	4	5	2	1	2	2020	1	2	1	1	3	5	1	3.57143	2
639	1	1	1	1	1	1	1	1	1	2020	1	2	1	1	3	3	2	3	2
640	2	1	3	2	5	5	2	1	1	2022	2	1	1	1	2	2	2	2	2
641	1	1	3	2	4	1	1	1	1	2018	2	2	2	1	1.5	1.5	2	1.5	2
642	1	2	1	1	5	5	4	1	2	2022	2	2	2	1	0.5	1	3	0.642857	1
643	2	1	1	2	5	5	4	1	1	2021	2	2	1	1	3	3	3	3	2
644	1	1	1	2	5	6	3	2	1	2021	2	1	2	1	2.5	1.5	2	2.21429	2
645	2	1	1	1	5	5	4	1	2	2022	2	2	2	1	1.6	2.1	3	1.74286	2
646	1	1	1	2	5	4	2	1	2	2021	1	2	2	1	5.5	9	2	6.5	3
647	2	2	1	2	6	6	3	1	2	2021	2	2	1	1	1.5	2.5	2	1.78571	2
648	1	1	3	2	5	5	3	1	1	2020	2	2	1	1	1	1	2	1	2
649	1	1	1	1	1	5	3	1	2	2021	1	1	1	1	3	3	2	3	2
650	1	1	1	2	5	1	3	1	2	2019	2	1	1	1	2	3	2	2.28571	2
651	2	1	3	2	1	5	3	1	2	2021	2	2	2	2	8	8	2	8	3
652	2	1	1	2	5	5	3	1	2	2021	2	2	1	1	2	3	3	2.28571	2
653	2	2	3	1	4	4	4	2	2	2021	2	2	2	1	5.5	3	3	4.78571	3
654	1	2	1	2	1	5	4	1	1	2021	2	1	1	1	2	6	4	3.14286	2
655	2	2	1	2	5	5	2	1	2	2021	2	1	1	1	1.5	3	4	1.92857	2
656	2	1	1	1	5	5	3	1	1	2021	1	2	1	1	0.5	0.5	1	0.5	1
657	1	2	3	2	5	5	4	1	1	2018	2	1	1	2	7	6	4	6.71429	3
658	1	2	1	2	6	5	4	1	2	2019	2	2	1	1	1.5	1.5	4	1.5	2
659	2	2	1	2	6	6	3	1	2	2021	2	2	1	1	1.5	1.5	4	1.5	2
660	1	2	1	2	5	4	4	1	1	2022	2	2	1	1	4.5	2	4	3.78571	2
661	2	2	3	2	1	1	1	1	2	2020	1	2	2	1	2	4	2	2.57143	2
662	2	1	3	1	5	5	1	1	2	2020	1	2	1	1	0.5	1	2	0.642857	1
663	1	1	1	2	6	6	3	1	1	2021	2	2	1	1	0.7	1.5	2	0.928571	1
664	1	1	1	2	5	5	2	1	2	2022	1	2	1	1	1	1	2	1	2
665	1	2	1	1	6	6	3	1	2	2020	1	2	2	1	1	1.5	4	1.14286	2
666	1	2	3	2	5	1	2	1	1	2021	2	2	2	1	1	1	2	1	2
667	2	1	3	2	5	5	3	1	1	2019	2	2	1	1	2	3	2	2.28571	2
668	2	1	1	1	5	6	2	1	1	2021	2	2	1	1	0.1	1.1	2	0.385714	1
669	2	1	1	2	6	6	3	1	1	2019	2	2	1	1	2	2	3	2	2
670	1	2	1	2	6	6	1	2	1	2021	2	2	1	1	1	2	2	1.28571	2
671	1	1	1	2	5	5	3	1	2	2022	1	1	1	2	1.5	2.5	4	1.78571	2
672	2	1	1	2	6	6	3	1	2	2021	1	2	1	1	0.5	1.5	1	0.785714	1
673	1	1	1	1	6	6	3	1	2	2022	2	1	1	1	0.9	0.9	2	0.9	1
674	2	2	1	1	6	6	1	1	1	2021	2	2	1	1	1.5	1.5	2	1.5	2
675	2	2	3	1	4	6	2	1	2	2022	2	2	2	1	0.3	1	1	0.5	1
676	2	2	3	1	1	4	2	2	2	2021	4	2	1	1	2.5	2.5	4	2.5	2
677	1	1	3	2	6	5	3	1	1	2021	1	2	1	1	3.5	4.5	2	3.78571	2
678	2	1	1	1	5	5	3	1	2	2022	4	1	1	1	2.5	1	1	2.07143	2
679	1	1	1	2	5	1	3	1	2	2022	2	1	1	1	2.5	2.5	1	2.5	2
680	1	1	1	2	5	5	2	1	2	2020	2	1	2	1	1	1	4	1	2
681	1	2	3	1	1	4	2	1	1	2019	2	1	1	1	14	14	2	14	3
682	2	1	3	1	1	1	1	1	1	2021	1	2	1	1	1	1	3	1	2
683	1	1	1	2	1	1	3	1	2	2021	2	1	2	1	4.5	4.5	2	4.5	3
684	1	1	1	2	6	5	3	1	1	2020	2	1	2	1	3	5	1	3.57143	2
685	2	1	1	2	4	4	2	2	2	2020	2	2	1	1	3.5	6	2	4.21429	3
686	2	1	1	1	5	5	3	1	1	2023	2	2	1	1	0.5	0.5	1	0.5	1
687	2	2	1	1	1	1	1	1	2	2019	1	2	2	1	3	2	4	2.71429	2
688	1	1	1	2	6	6	3	1	1	2019	2	2	2	1	0.5	1	4	0.642857	1
689	1	1	1	2	4	4	2	1	2	2022	2	2	1	1	7	7	4	7	3
690	1	2	1	2	5	6	4	1	2	2021	1	1	1	1	2	1	4	1.71429	2
691	1	1	3	2	5	5	2	1	1	2021	2	2	1	1	1.5	2	2	1.64286	2
692	1	1	1	2	1	1	3	1	2	2021	2	2	1	1	5.5	10	3	6.78571	3
693	1	2	1	2	6	6	3	1	1	2021	2	2	1	1	1	1	3	1	2
694	1	2	1	1	6	6	3	1	2	2021	2	2	1	1	4	5	4	4.28571	3
695	1	2	1	1	5	5	4	1	1	2021	1	2	1	1	4	4	4	4	2
696	1	2	1	2	6	6	3	1	2	2019	2	2	1	1	0.5	0.5	3	0.5	1
697	2	2	3	1	1	1	4	1	2	2022	1	2	1	1	3	3	1	3	2
698	2	2	3	1	5	1	2	1	2	2019	1	2	1	1	2.5	2	2	2.35714	2
699	1	2	1	2	5	5	3	1	2	2021	1	2	2	1	2	2	4	2	2
700	1	2	1	1	4	4	1	2	2	2023	1	1	1	1	3	4	2	3.28571	2
701	2	1	1	1	6	6	3	1	2	2023	1	2	1	1	3	3	3	3	2
702	1	1	1	2	5	6	2	1	2	2021	2	1	2	1	7	4.5	4	6.28571	3
703	1	1	1	1	5	5	4	1	1	2023	1	2	1	1	3	3	3	3	2
704	1	1	1	1	5	5	4	1	1	2020	2	2	1	1	1	1	1	1	2
705	1	2	3	2	1	5	2	1	2	2023	1	2	1	1	0	0.5	2	0.142857	1
706	1	2	3	2	1	5	2	1	2	2023	1	2	1	1	0.5	0.5	2	0.5	1
707	1	2	3	2	1	5	1	2	2	2022	1	2	1	1	3	3	2	3	2
708	2	1	3	2	6	6	3	1	1	2020	1	1	2	2	2	2.5	2	2.14286	2
709	2	1	1	1	4	4	3	1	2	2020	2	2	1	1	0.2	0.5	2	0.285714	1
710	1	1	3	2	6	5	2	1	1	2020	2	2	1	1	0.5	1.5	2	0.785714	1
711	2	2	1	2	5	5	3	2	2	2023	1	2	1	1	0	0.5	1	0.142857	1
712	1	1	3	2	6	5	2	1	1	2020	2	2	1	1	1	2.5	2	1.42857	2
713	1	1	3	2	4	4	2	1	2	2020	1	2	2	1	2	2.5	1	2.14286	2
714	1	2	3	1	5	5	3	1	2	2021	1	2	1	1	4	2	1	3.42857	2
715	1	1	1	1	5	6	3	1	1	2021	2	1	1	1	3	5	2	3.57143	2
716	2	1	1	2	1	1	3	1	1	2019	2	1	2	1	3	2.5	3	2.85714	2
717	1	1	1	1	5	6	3	1	1	2021	2	1	1	1	3.5	5	2	3.92857	2
718	2	1	3	2	5	1	3	1	1	2021	2	2	1	1	4	6	2	4.57143	3
719	1	2	1	2	1	1	3	2	2	2022	2	2	2	1	1.5	2.5	2	1.78571	2
720	1	1	1	2	5	5	3	1	1	2021	2	1	1	1	1.5	1.5	2	1.5	2
721	1	1	1	1	5	5	4	1	1	2022	2	2	1	1	1.5	1.5	2	1.5	2
722	2	1	1	2	6	6	3	1	2	2021	2	1	1	1	1	1	2	1	2
723	2	1	3	1	4	5	4	1	2	2020	1	2	2	1	7	11	2	8.14286	3
724	1	1	1	1	1	5	1	1	1	2022	1	2	1	1	3	2.5	2	2.85714	2
725	1	2	3	2	5	5	3	2	2	2022	1	2	1	1	1	2	2	1.28571	2
726	2	2	3	1	5	5	3	2	1	2019	2	2	2	1	1.5	0	2	1.07143	2
727	1	1	1	2	5	5	4	2	2	2022	2	2	1	1	0.5	1.5	2	0.785714	1
728	1	1	1	1	6	6	3	1	2	2020	2	1	1	1	5	1	2	3.85714	2
729	2	2	1	2	6	6	3	1	1	2021	1	2	1	1	4	4	2	4	2
730	1	2	1	2	4	6	3	1	2	2021	2	2	2	1	4.5	4	2	4.35714	3
731	2	1	1	2	6	6	3	1	1	2021	2	1	1	1	2	3	3	2.28571	2
732	1	2	1	2	5	5	4	1	1	2021	3	1	1	1	1.5	3	2	1.92857	2
733	2	1	1	2	5	5	3	1	2	2021	2	2	1	1	0.8	2.5	3	1.28571	2
734	2	2	1	2	5	1	3	1	1	2019	1	2	1	1	3	5	3	3.57143	2
735	1	2	1	2	6	6	3	1	2	2020	2	1	2	1	4	4	3	4	2
736	2	1	3	2	6	5	4	1	1	2022	2	2	2	1	2	5	3	2.85714	2
737	1	1	1	2	5	5	2	1	2	2022	2	1	2	1	1	1	3	1	2
738	2	1	1	2	5	5	1	1	2	2020	1	2	1	1	1.5	1	1	1.35714	2
739	2	1	3	2	5	4	3	2	2	2021	1	2	1	1	1	1	3	1	2
740	1	1	1	1	4	4	2	1	1	2022	2	2	1	1	1.5	2	3	1.64286	2
741	1	1	3	2	5	5	4	1	1	2021	2	1	1	1	2.5	4	2	2.92857	2
742	1	2	1	1	5	5	4	2	2	2019	2	2	1	1	0.5	0.5	3	0.5	1
743	1	2	1	1	4	5	3	2	2	2023	1	2	2	1	1	2	2	1.28571	2
744	2	2	1	2	5	5	3	1	1	2020	2	2	2	1	1	1	3	1	2
745	1	2	1	1	5	5	3	1	2	2022	2	2	1	1	0.8	1.5	1	1	2
746	1	1	3	1	4	5	3	1	2	2021	1	2	1	1	0.6	1	1	0.714286	1
747	1	1	3	2	4	1	3	2	2	2022	4	2	1	1	1.5	1.5	1	1.5	2
748	2	2	1	1	5	6	3	1	2	2020	2	2	1	1	1	2	3	1.28571	2
749	1	2	1	2	6	6	4	1	1	2021	2	1	1	1	1	1	3	1	2
750	2	1	1	1	4	5	1	1	2	2019	2	2	1	1	1.5	1.5	2	1.5	2
751	2	1	1	2	5	5	2	1	1	2021	2	2	2	1	0.7	0.7	3	0.7	1
752	2	2	1	2	6	6	4	1	1	2020	4	1	1	1	1.5	0.7	3	1.27143	2
753	1	1	1	2	5	6	2	1	2	2022	1	2	1	1	0.5	0.5	2	0.5	1
754	2	2	1	2	6	6	3	1	1	2019	1	2	1	1	1	2	3	1.28571	2
755	1	1	1	1	6	5	3	1	2	2020	2	2	1	1	0.5	2	3	0.928571	1
756	1	2	1	2	4	5	4	1	2	2022	1	1	1	1	2	2	3	2	2
757	2	2	1	1	5	5	4	1	2	2020	2	2	1	1	1.6	2.2	2	1.77143	2
758	2	2	3	1	5	1	2	1	1	2019	2	2	1	1	4	4	2	4	2
759	1	2	1	1	5	5	2	1	1	2021	1	2	1	1	1.5	2	3	1.64286	2
760	1	1	3	2	5	5	4	2	2	2022	1	2	1	1	1	2	3	1.28571	2
761	2	2	3	2	5	5	3	1	2	2020	2	2	2	1	2	2	3	2	2
762	2	2	1	2	6	5	3	1	1	2021	2	1	1	1	1	1	3	1	2
763	2	1	1	1	5	5	3	1	2	2020	1	2	1	1	2	2	1	2	2
764	1	1	3	2	5	4	3	1	1	2022	2	2	1	1	1.5	1.5	3	1.5	2
765	1	1	1	1	5	5	1	1	2	2022	2	2	1	1	2.5	3	2	2.64286	2
766	1	2	1	2	6	6	4	1	1	2020	2	1	1	1	0.5	1.5	3	0.785714	1
767	2	2	1	2	6	6	3	2	2	2021	2	2	1	1	0.7	0.8	1	0.728571	1
768	1	2	1	2	5	6	4	1	1	2022	2	2	2	1	1.1	1.6	3	1.24286	2
769	2	1	1	2	1	5	3	1	1	2021	2	1	2	1	1	1	2	1	2
770	1	1	1	2	5	5	2	1	2	2021	2	2	1	1	1.4	1.4	3	1.4	2
771	1	1	1	1	4	6	2	1	1	2020	1	2	1	1	2.3	3	3	2.5	2
772	1	1	1	2	5	5	3	1	2	2021	2	2	1	1	0.5	1	3	0.642857	1
773	2	1	3	2	6	5	3	1	1	2021	2	2	2	2	5	8	3	5.85714	3
774	1	2	1	1	5	5	4	1	2	2020	2	2	1	1	0.8	2	3	1.14286	2
775	2	2	1	2	6	6	3	1	1	2020	2	2	1	1	0.7	0.8	2	0.728571	1
776	2	2	3	2	1	4	2	1	1	2022	2	1	1	1	2.5	3	2	2.64286	2
777	1	1	1	2	5	5	3	1	2	2022	2	2	2	1	2	2	2	2	2
778	1	2	3	2	5	4	3	1	1	2019	2	1	1	1	0.5	2	2	0.928571	1
779	2	2	1	2	6	6	3	1	1	2021	2	2	1	1	1.6	1.6	2	1.6	2
780	1	1	3	1	6	6	4	1	1	2019	2	2	1	1	2	2.5	3	2.14286	2
781	2	2	1	2	5	6	3	1	1	2018	2	2	2	1	2	2.5	3	2.14286	2
782	2	1	3	1	4	5	2	1	1	2020	2	2	2	1	1.5	3	3	1.92857	2
783	2	2	1	2	6	6	4	2	1	2021	2	2	1	1	4	3	3	3.71429	2
784	1	2	1	2	4	4	3	2	2	2022	1	2	1	1	3.5	3	3	3.35714	2
785	1	2	1	2	5	6	3	1	1	2021	1	2	1	1	2.5	2	1	2.35714	2
786	2	1	3	1	4	5	2	2	2	2021	2	2	2	1	0	6	3	1.71429	2
787	1	1	3	2	5	5	3	1	1	2019	1	2	1	1	2	2	3	2	2
788	2	1	1	2	4	5	3	1	2	2019	2	2	2	1	2.5	6	3	3.5	2
789	2	2	1	1	6	6	4	1	1	2020	2	2	1	1	1.5	1.5	3	1.5	2
790	1	1	1	1	5	5	3	1	2	2021	2	2	1	1	1.5	1.5	2	1.5	2
791	2	1	1	1	5	5	1	1	2	2021	2	1	2	1	2	1.5	3	1.85714	2
792	2	2	3	1	1	1	3	1	2	2020	1	2	1	1	3	6	2	3.85714	2
793	1	2	1	3	1	6	3	1	2	2021	2	2	1	1	3	3	3	3	2
794	2	2	1	2	6	6	3	1	1	2020	1	2	2	1	1.2	1.5	4	1.28571	2
795	1	2	1	1	6	6	2	1	1	2021	2	2	1	2	6	6	3	6	3
796	1	2	1	1	1	5	4	1	2	2021	2	2	1	1	2	3	3	2.28571	2
797	1	2	1	1	1	5	4	1	2	2021	2	2	1	1	3	3	3	3	2
798	2	2	3	1	6	5	3	1	2	2020	4	2	1	1	0.5	2.5	3	1.07143	2
799	2	1	1	2	6	6	2	1	2	2021	1	2	2	1	1.5	1	2	1.35714	2
800	1	2	1	1	5	5	4	2	2	2020	1	2	1	1	4	4	3	4	2
801	2	2	3	1	1	4	3	1	2	2019	2	2	1	1	4	6	2	4.57143	3
802	1	1	3	1	4	5	3	1	2	2022	2	2	1	1	3.5	2	3	3.07143	2
803	1	1	1	2	5	5	4	1	2	2020	2	2	1	1	2	2.5	3	2.14286	2
804	2	2	1	1	5	5	2	1	2	2022	2	2	1	1	0.5	1	1	0.642857	1
805	1	2	1	1	5	5	3	1	2	2021	2	2	2	1	2	2.5	3	2.14286	2
806	1	1	1	2	6	5	3	1	2	2020	2	1	1	1	3	4.5	4	3.42857	2
807	1	1	1	1	4	4	2	1	2	2019	2	2	1	1	3	4	4	3.28571	2
808	2	1	1	2	6	6	3	1	2	2020	2	2	1	1	1	1.5	3	1.14286	2
809	1	2	3	2	5	5	3	1	1	2022	1	2	1	1	1.5	2	3	1.64286	2
810	1	2	3	1	4	5	4	1	1	2022	2	2	1	1	2.5	3	2	2.64286	2
811	1	1	1	1	5	5	3	1	2	2018	1	2	1	1	3	1	4	2.42857	2
812	2	2	1	1	4	4	1	1	1	2021	2	2	2	1	4.5	3	3	4.07143	3
813	2	1	1	1	5	6	3	1	2	2020	2	2	1	1	1.7	0.9	4	1.47143	2
814	1	2	1	2	6	6	4	1	2	2021	2	2	1	1	1.5	2	4	1.64286	2
815	1	2	3	2	5	4	3	2	2	2021	2	2	2	1	1	1.5	4	1.14286	2
816	1	1	3	2	5	6	3	1	2	2019	2	2	1	1	1.5	2	3	1.64286	2
817	2	2	3	2	5	5	3	1	2	2020	1	2	2	1	2	5	4	2.85714	2
818	1	2	1	2	6	6	3	2	2	2019	2	2	1	1	0.5	1	3	0.642857	1
819	2	2	3	2	4	5	2	1	2	2020	2	1	1	1	0.5	1	4	0.642857	1
820	2	2	1	2	5	6	3	1	2	2021	1	2	1	1	0.2	0.2	3	0.2	1
821	2	1	1	2	6	6	4	1	2	2021	2	1	1	1	2	2.5	4	2.14286	2
822	1	2	3	1	5	4	3	2	2	2019	2	2	1	1	2.5	1	3	2.07143	2
823	1	1	1	1	6	6	4	1	2	2019	2	2	1	1	0	1	4	0.285714	1
824	1	2	1	1	6	6	3	1	2	2022	2	2	2	1	1.5	1.5	2	1.5	2
825	1	2	1	1	6	6	4	1	2	2022	1	2	2	1	0.5	2	4	0.928571	1
826	2	1	1	2	4	4	1	1	1	2022	2	2	1	1	3	3	4	3	2
827	1	1	1	2	5	5	3	1	2	2022	2	1	1	1	3	5	4	3.57143	2
828	1	1	1	2	4	5	3	1	1	2019	2	2	2	1	1	3	4	1.57143	2
829	1	1	1	1	5	6	4	1	1	2019	2	1	1	1	0.8	0.8	4	0.8	1
830	2	2	1	1	6	6	4	1	1	2022	4	2	2	1	0.5	0.5	4	0.5	1
831	1	1	1	2	4	4	3	1	2	2021	2	2	1	1	4	4	4	4	2
832	2	2	1	2	5	5	3	1	1	2019	2	2	2	1	2	3	4	2.28571	2
833	2	1	3	1	1	4	3	1	1	2021	1	2	1	1	1.5	4	4	2.21429	2
834	1	1	3	2	5	4	4	1	2	2020	2	2	1	1	1.5	1.5	3	1.5	2
835	1	1	1	2	5	5	2	1	2	2019	2	1	1	1	4	5	3	4.28571	3
836	2	2	1	1	5	5	2	1	2	2021	2	2	1	1	1.2	2	3	1.42857	2
837	1	1	1	1	5	5	2	1	2	2020	2	2	1	1	2	3	4	2.28571	2
838	2	1	3	1	4	5	3	1	1	2019	2	2	1	1	4	3	4	3.71429	2
839	1	1	1	2	6	6	4	1	2	2017	1	1	2	1	3	5	4	3.57143	2
840	1	1	1	1	5	5	2	1	1	2018	2	2	1	1	2	1	4	1.71429	2
841	2	2	1	1	4	5	4	2	2	2022	2	2	1	1	0.5	1	4	0.642857	1
842	2	1	3	2	4	4	3	1	1	2020	1	2	2	1	2	3	3	2.28571	2
843	2	2	1	1	5	5	4	1	2	2020	2	2	1	1	0.5	1.5	3	0.785714	1
844	2	1	3	1	4	5	3	1	1	2019	2	2	2	1	3.5	3.5	4	3.5	2
845	1	2	1	1	5	4	4	1	1	2020	2	2	1	1	5	5	4	5	3
846	2	2	1	2	6	6	4	2	2	2020	2	2	1	1	1.5	1.5	3	1.5	2
847	2	1	1	1	5	5	3	1	2	2020	2	1	2	1	1	2	3	1.28571	2
848	1	2	1	1	5	5	4	1	1	2020	2	2	2	1	3	3	3	3	2
849	1	2	3	1	4	5	4	1	1	2018	2	2	2	1	0.4	0.7	4	0.485714	1
850	1	2	1	1	6	6	3	1	2	2021	2	2	1	1	1.5	3	3	1.92857	2
851	1	1	1	2	5	5	3	1	2	2021	2	2	2	1	1.5	1.5	2	1.5	2
852	1	1	1	1	6	6	3	1	1	2019	2	1	1	1	3	4	3	3.28571	2
853	2	1	3	2	5	6	4	1	1	2020	1	2	1	1	1.5	2	3	1.64286	2
854	1	2	3	1	1	4	2	1	1	2019	2	1	2	1	2	3	3	2.28571	2
855	1	2	1	2	5	5	4	1	1	2020	1	2	1	1	3	2	4	2.71429	2
856	1	1	1	2	6	6	3	1	1	2020	2	1	2	1	3	6	4	3.85714	2
857	1	1	1	1	4	4	2	1	2	2021	2	2	1	1	10	4	2	8.28571	3
858	2	1	1	2	5	5	3	1	1	2021	2	2	1	1	1	1.5	2	1.14286	2
859	1	1	1	1	6	6	2	1	1	2018	2	2	1	1	2	2	4	2	2
860	2	2	1	1	1	1	1	2	1	2021	1	2	2	1	4.5	4.5	3	4.5	3
861	1	1	1	1	6	5	3	1	1	2020	2	2	2	1	3	3	4	3	2
862	1	1	1	2	6	5	2	1	2	2021	1	1	2	1	2	2	4	2	2
863	2	1	3	2	5	5	3	1	2	2019	2	2	1	1	1	1	2	1	2
864	2	1	1	1	5	5	3	1	1	2021	2	2	1	1	1	1	3	1	2
865	1	1	1	1	5	5	3	1	2	2020	2	2	1	1	2	3	3	2.28571	2
866	2	1	1	2	6	6	3	1	1	2021	2	2	2	1	1	1.5	3	1.14286	2
867	2	2	3	1	5	5	3	1	2	2022	4	2	1	1	4.5	4.5	3	4.5	3
868	1	1	1	2	5	5	3	1	2	2021	2	1	2	1	2.5	3.5	3	2.78571	2
869	1	2	1	2	5	5	3	2	2	2022	2	2	1	1	1.5	1.5	3	1.5	2
870	2	1	1	1	5	5	3	1	1	2022	2	2	1	1	1.5	1.5	3	1.5	2
871	1	1	1	1	6	6	3	1	1	2019	2	1	2	1	5	5	4	5	3
872	1	1	1	2	5	6	3	2	2	2020	1	2	1	1	1.5	1.5	4	1.5	2
873	2	2	3	2	4	4	4	1	2	2020	2	2	2	1	1	4	3	1.85714	2
874	1	1	1	1	4	5	3	1	1	2022	2	1	2	1	5	5	1	5	3
875	1	2	1	2	5	4	2	1	2	2021	2	2	1	1	6.5	9	2	7.21429	3
876	2	1	1	2	5	4	2	1	1	2020	2	2	1	1	4.5	6.5	3	5.07143	3
877	2	1	1	2	5	5	3	1	1	2021	2	2	1	1	2	2	2	2	2
878	2	1	1	2	5	6	3	1	2	2021	2	2	1	1	0.4	0.4	1	0.4	1
879	2	1	3	1	5	5	2	2	2	2023	1	2	1	1	0	0	1	0	1
880	2	2	1	2	5	5	3	1	2	2020	2	2	1	1	1	2	3	1.28571	2
881	2	1	1	2	5	6	3	1	2	2021	1	2	1	1	1.2	1.4	2	1.25714	2
882	1	1	1	1	4	4	2	1	2	2021	2	2	1	1	11	7	2	9.85714	3
883	2	1	1	2	4	1	2	1	1	2022	2	2	1	1	1	1	3	1	2
884	1	1	1	2	1	1	2	1	2	2022	2	2	2	1	5	5	2	5	3
885	1	1	3	2	6	5	3	1	2	2021	2	2	1	1	2	4	2	2.57143	2
886	2	2	1	2	5	5	2	1	1	2020	2	2	1	1	0.5	0.5	3	0.5	1
887	2	2	1	1	5	5	3	2	2	2021	2	2	1	1	1	2.5	3	1.42857	2
888	1	1	1	1	5	5	3	2	2	2022	2	2	1	1	4	4.5	4	4.14286	3
889	1	2	3	1	4	5	2	1	2	2022	2	2	1	1	5	4	3	4.71429	3
890	2	1	1	1	4	4	2	1	2	2020	2	1	1	1	4.5	3	3	4.07143	3
891	1	2	1	2	6	5	4	1	1	2019	1	1	2	1	2.5	6	3	3.5	2
892	2	1	1	2	5	5	4	1	2	2022	2	1	1	1	3	3	2	3	2
893	1	1	1	1	5	4	2	1	2	2020	1	2	1	1	2.5	1.5	2	2.21429	2
894	1	1	1	1	6	5	3	1	2	2022	2	2	1	1	1.1	0.9	1	1.04286	2
895	2	1	1	1	5	5	4	1	1	2021	2	2	1	1	1.5	1	3	1.35714	2
896	1	2	1	2	5	5	3	1	2	2022	2	2	2	1	1.2	2.5	3	1.57143	2
897	2	1	3	1	4	4	3	1	2	2020	1	2	1	1	2.5	4	1	2.92857	2
898	2	1	1	2	5	1	3	1	2	2020	2	2	1	1	3	3	4	3	2
899	2	2	1	1	6	6	4	1	2	2020	2	1	1	1	3	6	4	3.85714	2
900	2	1	3	1	5	5	4	1	2	2020	2	1	2	1	1	2	4	1.28571	2
901	1	1	1	2	4	5	2	1	1	2020	1	2	1	1	3	6	3	3.85714	2
902	2	1	1	2	5	6	3	1	2	2021	2	2	1	1	0.4	0.4	1	0.4	1
903	2	1	1	1	5	5	2	1	2	2021	2	1	1	1	1	2	1	1.28571	2
904	1	1	1	1	5	5	2	1	1	2019	2	2	2	1	0.7	0.7	4	0.7	1
905	2	1	1	2	5	5	3	1	1	2020	2	1	1	1	5	1	3	3.85714	2
906	2	1	3	1	5	5	3	1	2	2018	2	2	1	1	1.5	2.5	3	1.78571	2
907	2	1	1	3	5	1	3	1	1	2021	2	2	1	1	2	3	3	2.28571	2
908	1	1	1	1	4	4	2	1	1	2021	1	1	2	1	3	5.5	3	3.71429	2
909	2	1	3	1	5	4	2	1	2	2020	4	2	1	1	4	9	4	5.42857	3
910	2	1	1	1	1	4	2	1	2	2022	1	2	1	1	1.5	1	2	1.35714	2
911	1	2	1	1	5	1	3	1	1	2021	2	2	1	2	4	6	4	4.57143	3
912	1	1	1	1	4	4	1	2	1	2021	1	2	1	1	3	6	3	3.85714	2
913	1	2	1	2	5	5	3	1	2	2022	1	2	1	1	1.5	2	1	1.64286	2
914	2	1	1	1	5	5	3	1	1	2021	2	2	1	1	3	3	4	3	2
915	1	1	1	2	4	1	3	1	2	2020	2	2	2	1	1.5	3	2	1.92857	2
916	2	2	1	1	5	5	2	2	2	2021	2	2	1	1	0.5	0.5	4	0.5	1
917	1	1	3	2	5	1	3	1	2	2018	1	2	1	1	2	4	4	2.57143	2
918	1	1	1	2	5	5	2	1	2	2022	2	2	1	1	0.5	0.5	2	0.5	1
919	2	1	1	2	5	4	3	2	2	2022	2	2	1	1	0.8	0.8	2	0.8	1
920	1	1	1	2	5	5	2	1	1	2021	2	1	1	1	3	3	3	3	2
921	1	2	1	2	5	5	2	1	2	2021	2	2	1	1	1	2	3	1.28571	2
922	1	1	1	1	5	5	2	2	2	2022	2	2	1	1	0.5	0.5	2	0.5	1
923	2	1	3	2	1	5	2	1	2	2020	2	2	2	2	6	6	3	6	3
924	1	1	3	1	1	5	3	1	2	2020	1	2	1	1	0.5	2	4	0.928571	1
925	2	1	1	2	4	4	2	1	2	2021	2	1	1	1	5	5	2	5	3
926	1	1	1	1	6	5	3	1	2	2022	2	2	1	1	0.3	1	1	0.5	1
927	1	1	1	2	4	4	2	1	2	2021	1	2	1	2	6	6	3	6	3
928	2	1	1	1	4	5	3	1	2	2022	2	2	2	1	3	3	4	3	2
929	2	2	1	2	5	5	4	1	1	2020	2	2	1	1	1.5	1	3	1.35714	2
930	2	2	1	2	4	4	2	1	2	2020	2	1	1	1	0.5	1.5	3	0.785714	1
931	1	2	1	2	1	1	1	1	2	2021	1	2	1	1	5	3	4	4.42857	3
932	2	2	3	1	5	4	4	1	1	2017	1	1	2	1	10	10	4	10	3
933	1	1	3	1	5	6	2	1	2	2021	2	2	1	1	5.5	6	3	5.64286	3
934	2	2	1	2	5	4	2	1	2	2021	1	2	1	1	5.5	6.5	2	5.78571	3
935	2	2	1	1	5	6	4	2	2	2017	2	2	2	1	2	2	4	2	2
936	2	1	3	2	5	4	3	1	2	2021	2	2	1	1	3	3	2	3	2
937	2	1	1	2	1	4	1	1	1	2022	1	2	1	1	2	2	4	2	2
938	2	2	1	2	6	6	2	1	2	2021	1	2	2	1	9	6	3	8.14286	3
939	2	2	1	1	5	5	4	1	1	2021	1	2	1	1	0	3.5	2	1	2
940	2	2	1	2	5	5	4	1	1	2020	2	2	1	1	1.5	1	3	1.35714	2
941	2	2	1	2	4	5	2	1	2	2022	1	2	1	2	1.5	1	2	1.35714	2
942	2	1	1	2	5	4	3	1	2	2018	1	2	1	1	1	2.5	4	1.42857	2
943	2	2	1	2	1	4	1	1	1	2020	2	2	2	1	6	6	4	6	3
944	1	1	3	2	5	5	3	1	2	2021	2	2	1	1	0.6	0.6	3	0.6	1
945	2	2	1	2	5	5	2	1	2	2020	4	2	2	1	3	3	3	3	2
946	2	2	1	1	5	4	2	1	2	2019	2	1	2	1	3.5	6	4	4.21429	3
947	1	1	1	1	5	1	3	1	1	2019	2	1	2	1	1.2	3.5	4	1.85714	2
948	1	1	3	2	5	5	4	1	2	2021	2	2	1	1	2.5	3	1	2.64286	2
949	1	1	1	2	6	6	4	1	2	2021	1	2	1	1	5	4	3	4.71429	3
950	2	1	3	2	5	5	2	2	2	2020	2	1	1	1	1	1	4	1	2
951	1	1	1	2	1	4	2	1	2	2019	1	2	2	1	5	6	4	5.28571	3
952	1	1	1	2	5	5	2	1	1	2021	2	1	1	1	2.5	4	3	2.92857	2
953	1	1	1	1	1	1	1	1	2	2022	1	2	1	1	4	4	2	4	2
954	1	1	1	2	5	4	2	1	2	2021	2	1	1	1	1.5	1.5	3	1.5	2
955	1	2	1	2	5	5	3	1	2	2019	1	1	1	1	2	2	2	2	2
956	1	1	1	1	6	6	3	1	2	2020	2	2	2	1	1.5	2	3	1.64286	2
957	1	2	3	1	5	4	3	1	2	2022	1	2	1	1	0.3	0.3	2	0.3	1
958	1	1	1	2	5	5	3	1	2	2023	1	2	1	1	0	0	1	0	1
959	1	2	1	1	4	4	3	1	1	2020	1	2	1	1	3	3	3	3	2
960	1	1	1	1	5	5	3	1	2	2022	2	2	1	1	1.5	2	1	1.64286	2
961	1	1	1	1	5	5	2	1	1	2020	2	1	2	1	5	4.5	2	4.85714	3
962	1	2	1	1	5	5	2	1	2	2022	2	2	1	1	3	3	2	3	2
963	1	2	1	1	1	4	2	1	1	2022	2	2	2	1	6	5.5	3	5.85714	3
964	1	1	1	2	6	5	3	1	2	2023	2	2	1	2	4	3	3	3.71429	2
965	2	2	1	1	4	4	4	1	2	2020	1	1	1	2	3	3	4	3	2
966	1	2	3	2	4	4	3	1	2	2021	2	1	1	1	5.5	6	4	5.64286	3
967	2	1	3	1	4	5	4	1	1	2019	2	2	1	1	2.5	3.5	3	2.78571	2
968	2	2	1	2	5	4	2	1	1	2020	2	2	2	1	6	6	4	6	3
969	1	1	1	2	4	4	2	1	2	2019	2	2	1	1	0.7	1.2	3	0.842857	1
970	1	2	1	2	5	5	3	1	2	2018	1	2	1	1	4	6	4	4.57143	3
971	1	1	1	1	4	4	2	2	2	2020	2	2	1	1	1.5	3	3	1.92857	2
972	2	1	1	1	1	1	3	1	2	2021	2	1	1	1	1.5	2.5	1	1.78571	2
973	1	2	1	2	4	4	1	1	2	2023	1	1	2	1	6	6.5	4	6.14286	3
974	2	1	1	1	1	1	1	1	1	2018	1	2	2	1	2	4	4	2.57143	2
975	1	2	1	1	6	5	4	1	2	2021	1	2	1	1	1	2.5	2	1.42857	2
976	2	2	3	1	4	5	1	1	1	2023	2	2	1	1	1	2	1	1.28571	2
977	1	2	1	2	5	5	4	1	1	2020	2	1	1	1	1	3	4	1.57143	2
978	2	2	1	2	5	6	3	2	2	2022	1	2	1	1	1.2	1.2	1	1.2	2
979	2	1	1	2	5	5	4	2	2	2021	2	1	1	1	0.5	0.2	2	0.414286	1
980	2	2	1	2	6	5	2	1	2	2021	1	2	1	1	0.5	0.5	2	0.5	1
981	2	1	1	1	5	5	2	1	2	2020	1	2	1	1	3	3	1	3	2
982	1	1	1	1	5	6	4	1	1	2020	2	2	1	1	1	4	2	1.85714	2
983	1	1	1	2	4	1	3	1	1	2022	2	1	1	1	4	4	2	4	2
984	1	2	1	1	5	4	4	1	1	2021	2	1	1	1	1.5	3	1	1.92857	2
985	2	2	1	1	1	5	3	1	2	2021	1	2	1	1	3.5	4	2	3.64286	2
986	1	2	1	2	5	5	3	1	1	2022	2	1	2	1	6	6	3	6	3
987	2	2	1	1	5	6	3	1	2	2020	2	1	2	1	2	2	2	2	2
988	2	2	3	2	5	4	2	1	2	2020	1	2	1	1	0.7	1.2	2	0.842857	1
989	2	1	1	2	5	5	2	1	1	2020	1	1	1	1	1.5	3	4	1.92857	2
990	2	1	3	1	4	6	3	1	2	2021	1	1	1	1	2	3	2	2.28571	2
991	1	1	1	1	5	5	2	2	1	2020	2	2	1	1	1	1	4	1	2
992	1	1	1	1	5	5	3	1	1	2021	2	2	2	1	2.5	1.5	4	2.21429	2
993	1	1	1	1	5	5	2	1	1	2021	2	1	1	1	2.5	3.5	1	2.78571	2
994	1	2	1	1	5	5	2	1	2	2018	1	2	2	1	7	4	4	6.14286	3
995	1	2	3	1	4	4	4	1	2	2021	2	2	2	1	5	5	3	5	3
996	1	1	1	2	5	5	2	1	1	2022	2	2	1	1	6	5	2	5.71429	3
997	2	2	3	2	1	1	2	2	2	2020	1	2	1	1	5	5	3	5	3
998	1	1	3	2	5	4	3	1	2	2022	2	2	1	1	1	1	2	1	2
999	2	2	3	1	4	4	4	1	2	2015	2	2	2	1	2	2	4	2	2
1000	1	1	1	2	5	5	3	1	1	2022	2	2	1	1	2	2	1	2	2
1001	2	1	1	2	4	4	3	1	2	2020	1	2	1	1	0.7	0.95	2	0.771429	1
1002	2	1	1	2	4	6	3	1	2	2019	2	2	2	1	6	6	1	6	3
1003	1	2	1	2	4	4	1	1	2	2023	1	1	1	1	4.5	6	2	4.92857	3
1004	1	2	3	1	4	5	3	1	2	2020	2	2	1	1	2.5	4	3	2.92857	2
1005	2	1	1	1	5	5	2	1	2	2018	2	2	2	1	5	6	4	5.28571	3
1006	2	1	1	2	5	1	3	1	2	2020	1	1	1	1	3	3	2	3	2
1007	2	1	1	2	6	5	3	1	2	2020	2	2	1	1	1	0.7	3	0.914286	1
1008	2	1	1	2	5	5	1	1	1	2018	2	1	2	1	6	2	3	4.85714	3
1009	1	2	1	1	1	5	3	1	1	2023	2	1	1	2	6	8	3	6.57143	3
1010	2	1	1	1	5	5	1	1	2	2021	1	2	1	1	1.5	1.5	4	1.5	2
1011	2	2	3	2	5	4	1	1	2	2021	1	2	1	1	3	3	2	3	2
1012	2	1	1	1	5	5	2	1	1	2021	1	2	1	1	3	3	2	3	2
1013	1	1	1	2	4	5	2	1	2	2021	2	1	2	1	1	1.5	2	1.14286	2
1014	1	2	1	2	6	6	3	1	2	2021	1	2	1	1	1.25	2.5	1	1.60714	2
1015	1	2	1	2	1	1	1	1	2	2021	2	2	1	1	3	7	3	4.14286	3
1016	1	1	3	2	4	6	3	2	2	2021	1	2	1	1	1	1.5	1	1.14286	2
1017	2	1	1	1	5	6	3	1	1	2022	2	2	1	1	1	1	2	1	2
1018	1	2	1	2	4	1	3	1	2	2019	2	2	1	1	4	5	2	4.28571	3
1019	2	2	1	2	6	5	4	1	1	2020	2	2	1	1	0.9	1	3	0.928571	1
1020	1	1	1	1	5	5	3	1	2	2020	2	2	1	1	2	3	4	2.28571	2
1021	1	2	3	2	5	4	4	1	2	2022	1	2	1	1	2	1.5	4	1.85714	2
1022	1	2	1	2	5	5	2	1	1	2018	2	2	2	1	1.2	1.7	4	1.34286	2
1023	2	2	1	2	5	5	3	1	2	2021	1	1	1	1	5	5	1	5	3
1024	2	1	1	1	6	6	3	1	2	2022	2	1	1	1	1.5	2	1	1.64286	2
1025	1	1	3	2	6	6	4	1	2	2021	2	2	2	1	0.2	1	2	0.428571	1
1026	1	2	1	2	6	6	3	1	1	2022	2	2	1	1	2	5	4	2.85714	2
1027	2	2	3	1	5	5	4	1	2	2021	2	2	1	1	1	1	2	1	2
1028	1	1	1	2	1	1	2	1	2	2022	1	2	1	1	1.5	1.5	2	1.5	2
1029	2	2	1	2	4	5	3	1	2	2021	1	2	1	1	1	1	3	1	2
1030	2	2	3	2	4	5	3	1	2	2021	2	2	2	1	3.5	3.5	3	3.5	2
1031	2	1	1	1	5	6	4	1	1	2021	2	1	1	1	2.5	3	4	2.64286	2
1032	1	2	1	2	4	1	2	1	2	2021	1	2	1	1	6	4	4	5.42857	3
1033	2	1	3	2	5	5	3	1	2	2020	2	2	1	1	3	3	3	3	2
1034	2	2	3	1	1	1	3	2	2	2020	1	2	1	1	2	4	4	2.57143	2
1035	1	2	3	2	5	5	3	1	2	2021	2	2	2	1	1.8	3	4	2.14286	2
1036	2	1	3	1	5	5	3	1	2	2021	2	2	1	1	3.5	4	3	3.64286	2
1037	1	1	3	2	5	4	3	1	2	2018	2	2	2	1	1	1.5	3	1.14286	2
1038	2	2	1	1	4	5	4	2	2	2023	2	2	1	1	1	1	3	1	2
1039	1	2	1	2	1	4	2	1	2	2020	1	2	2	1	3	4	4	3.28571	2
1040	2	1	3	1	5	5	3	1	2	2021	4	2	2	1	0.5	1	1	0.642857	1
1041	1	1	1	2	4	4	2	1	1	2018	1	1	2	1	6	7	3	6.28571	3
1042	2	1	1	1	1	1	4	1	2	2022	2	1	1	1	4.6	1.6	1	3.74286	2
1043	1	1	1	2	4	5	1	1	1	2020	2	2	2	1	3	1	3	2.42857	2
1044	2	1	1	2	5	6	3	1	2	2021	2	1	1	1	2	2	3	2	2
1045	1	1	1	2	5	5	3	1	2	2019	2	1	1	1	2	5	3	2.85714	2
1046	1	1	1	2	4	4	1	1	2	2018	1	2	2	1	5	9	4	6.14286	3
1047	1	1	1	1	5	4	3	1	1	2019	2	1	1	1	4	8	3	5.14286	3
1048	2	2	1	2	5	1	1	1	2	2017	1	2	1	1	8	8	4	8	3
1049	1	2	1	1	4	5	3	1	2	2021	2	1	1	1	2	4	2	2.57143	2
1050	1	2	1	2	6	4	3	1	2	2022	1	2	1	1	1	1.5	3	1.14286	2
1051	2	1	1	2	5	5	3	1	2	2021	2	2	1	1	8.5	6	3	7.78571	3
1052	1	1	3	2	1	4	2	1	1	2021	2	2	1	1	1.5	3	3	1.92857	2
1053	2	2	1	2	5	5	1	1	2	2023	1	2	1	1	3	3	3	3	2
1054	2	2	1	2	5	5	2	1	2	2022	1	2	2	1	2	2	3	2	2
1055	2	1	3	2	5	4	4	1	1	2021	2	2	1	2	3	4	4	3.28571	2
1056	2	2	1	1	5	5	2	1	2	2018	1	2	2	1	1.5	3	3	1.92857	2
1057	2	2	1	2	5	5	2	1	1	2020	2	2	1	1	3	6	4	3.85714	2
1058	1	1	1	1	5	5	2	1	2	2019	1	2	1	1	0.8	0.8	2	0.8	1
1059	2	2	1	2	5	6	3	1	1	2018	1	2	2	1	3	2.5	3	2.85714	2
1060	2	1	1	2	5	6	3	1	1	2020	2	2	1	1	0.3	0.33	3	0.308571	1
1061	2	2	1	2	5	6	4	1	2	2022	2	2	1	1	0.5	0.5	3	0.5	1
1062	2	1	1	1	1	1	3	1	2	2019	2	1	2	2	10	11	3	10.2857	3
1063	2	2	3	2	4	5	2	1	2	2020	1	2	2	1	2	3	3	2.28571	2
1064	1	1	1	2	4	4	4	1	1	2022	1	2	1	1	2	1	4	1.71429	2
1065	1	2	3	1	5	1	2	1	2	2020	1	2	2	1	4	4	4	4	2
1066	1	2	1	1	5	5	2	1	1	2020	2	1	2	1	2.5	4	2	2.92857	2
1067	2	1	1	1	4	4	2	1	1	2020	2	1	2	2	2	4	4	2.57143	2
1068	2	1	1	1	5	5	2	2	1	2021	2	2	2	2	3	3	4	3	2
1069	1	1	1	2	5	4	3	1	2	2020	2	2	2	1	9	6	2	8.14286	3
1070	1	2	1	2	6	6	3	1	2	2022	1	2	1	1	2.5	2.5	4	2.5	2
1071	2	1	1	2	4	5	2	1	2	2020	1	1	1	1	1.16	1.66	3	1.30286	2
1072	2	2	1	1	1	1	1	1	2	2021	2	1	1	1	5	7	4	5.57143	3
1073	2	1	3	2	5	5	4	1	2	2021	1	2	1	1	1.5	3	3	1.92857	2
1074	1	1	1	2	5	5	2	1	1	2020	2	1	1	1	3	3	3	3	2
1075	2	2	1	1	5	5	3	1	1	2020	2	1	1	1	1	1	3	1	2
1076	1	1	3	1	1	1	1	1	1	2020	2	2	1	1	3	3	4	3	2
1077	1	1	1	1	5	5	2	1	1	2019	2	2	1	1	0.5	0.5	4	0.5	1
1078	1	2	3	1	4	4	3	1	2	2022	2	2	1	1	4	4.5	4	4.14286	3
1079	2	1	1	1	6	5	2	1	2	2018	2	2	1	1	1.5	2	3	1.64286	2
1080	1	1	1	2	5	5	2	1	2	2021	1	1	1	1	1.5	3.5	4	2.07143	2
1081	2	2	1	1	5	4	3	1	1	2020	2	1	1	1	3	3	4	3	2
1082	1	1	1	1	6	6	2	1	1	2021	2	2	1	1	1.5	2	4	1.64286	2
1083	1	2	1	2	6	5	4	1	2	2022	2	1	1	1	2.25	2.75	3	2.39286	2
1084	2	2	1	2	4	1	4	1	2	2021	1	2	1	1	3	3.5	4	3.14286	2
1085	1	2	3	1	1	1	1	1	2	2021	1	2	2	2	5.5	8	3	6.21429	3
1086	1	1	1	2	5	6	3	1	1	2019	2	2	1	1	1	1.5	3	1.14286	2
1087	1	1	1	1	6	5	3	1	2	2020	2	1	1	1	1.2	3.2	3	1.77143	2
1088	1	2	1	2	1	6	4	1	2	2020	1	1	1	1	2	3.5	3	2.42857	2
1089	1	2	3	2	5	5	3	1	1	2020	4	2	2	1	0.5	1	2	0.642857	1
1090	1	2	1	1	5	5	3	2	1	2022	2	2	1	1	1.5	1.5	4	1.5	2
1091	1	2	3	2	4	4	2	1	2	2020	2	1	1	1	2.5	5	4	3.21429	2
1092	2	1	1	2	4	4	4	1	1	2020	2	1	1	1	12	12	4	12	3
1093	2	2	3	2	1	1	4	2	2	2022	2	2	1	1	6	3	3	5.14286	3
1094	1	1	1	1	5	5	2	1	1	2022	2	2	1	1	1	2	3	1.28571	2
1095	1	2	1	1	4	5	4	1	2	2022	2	2	2	1	4	4	3	4	2
1096	2	2	1	1	5	5	4	1	1	2020	2	1	2	1	3	3	3	3	2
1097	1	1	3	1	5	4	1	1	2	2021	2	2	1	1	4.2	7	1	5	3
1098	2	1	3	2	6	6	3	2	2	2022	2	1	1	1	4	4	2	4	2
1099	2	1	1	2	6	5	3	1	2	2022	2	2	1	1	1	2	1	1.28571	2
1100	1	1	1	1	4	5	4	1	2	2021	2	2	1	1	1	1	3	1	2
1101	1	1	1	2	4	5	2	2	2	2022	2	2	2	1	0.5	0.5	2	0.5	1
1102	2	1	3	2	6	6	3	1	1	2020	2	1	2	1	1.5	1	2	1.35714	2
1103	2	1	1	2	4	4	2	1	1	2019	2	2	2	1	3	2	3	2.71429	2
1104	1	1	3	2	6	6	2	1	2	2022	2	2	1	1	1.5	3	2	1.92857	2
1105	2	1	1	2	6	5	3	1	2	2021	1	2	1	1	1.5	1.5	3	1.5	2
1106	2	2	1	2	4	4	4	1	1	2019	2	2	1	1	1.5	2	3	1.64286	2
1107	2	2	3	1	5	4	3	1	2	2020	2	1	1	1	1	2	3	1.28571	2
1108	1	2	1	2	6	6	4	1	1	2019	2	2	1	1	1	1	4	1	2
1109	2	1	1	2	5	5	2	1	1	2021	2	1	1	1	1	1.5	3	1.14286	2
1110	1	1	1	1	5	1	2	1	2	2020	2	2	1	1	1	0.5	4	0.857143	1
1111	2	1	1	2	4	4	3	1	2	2021	1	2	2	1	1.5	1.5	4	1.5	2
1112	1	2	1	1	5	4	2	1	2	2020	2	2	1	1	4.5	4.5	4	4.5	3
1113	1	2	1	2	5	5	4	1	1	2019	1	2	2	1	2.5	4	3	2.92857	2
1114	1	2	3	1	6	5	3	1	2	2020	1	1	2	1	4	4	2	4	2
1115	2	1	1	2	4	4	2	1	1	2021	2	1	1	1	2	3	2	2.28571	2
1116	1	2	1	1	5	5	2	2	2	2020	1	1	2	1	1.5	2	4	1.64286	2
1117	1	1	1	2	4	6	1	1	2	2021	2	2	1	1	1.5	2	2	1.64286	2
1118	2	2	1	2	4	4	3	1	2	2021	2	1	1	1	2.5	2	2	2.35714	2
1119	1	1	3	1	1	4	4	2	1	2020	2	2	2	1	1.7	3	4	2.07143	2
1120	1	1	3	1	5	5	3	1	2	2021	2	2	1	1	0.3	0.3	1	0.3	1
1121	2	2	1	2	4	5	3	1	2	2021	1	1	1	1	1.5	1.5	1	1.5	2
1122	2	2	1	2	5	5	4	1	2	2022	2	2	1	1	1.16	1.58	2	1.28	2
1123	1	2	3	2	4	5	2	1	1	2022	1	2	2	1	3	6	2	3.85714	2
1124	1	1	1	1	5	5	3	2	2	2018	2	2	2	1	1.5	1.5	4	1.5	2
1125	2	2	1	2	6	4	4	1	1	2020	1	2	1	1	8	10	3	8.57143	3
1126	2	1	1	2	5	5	3	1	1	2021	2	2	1	1	10.5	8.5	3	9.92857	3
1127	1	1	1	1	5	5	3	1	1	2018	2	1	1	1	3	4	4	3.28571	2
1128	2	1	1	2	5	5	4	2	2	2022	1	2	1	1	0.01	0.01	3	0.01	1
1129	2	1	1	2	5	5	4	1	2	2020	2	1	1	1	2.5	2	3	2.35714	2
1130	2	1	1	1	6	4	2	1	2	2019	2	1	1	1	4	5	3	4.28571	3
1131	1	2	3	2	5	5	1	1	1	2023	2	1	2	2	4	3	4	3.71429	2
1132	2	2	1	2	5	5	4	1	2	2019	2	2	2	1	5	4.5	4	4.85714	3
1133	1	2	1	1	6	5	4	2	2	2020	1	2	1	1	2	2	2	2	2
1134	2	1	1	2	6	5	3	1	2	2020	4	2	1	1	0.5	0.5	3	0.5	1
1135	2	2	3	2	5	4	3	1	1	2018	2	2	2	2	2	5	3	2.85714	2
1136	2	1	1	2	5	5	1	1	1	2018	1	1	1	1	6	6	4	6	3
1137	2	1	3	2	5	5	3	1	2	2019	1	2	1	1	1	1	2	1	2
1138	1	2	1	2	4	5	1	1	2	2022	2	1	2	1	1.1	0.6	1	0.957143	1
1139	2	1	3	1	5	4	3	1	2	2018	1	2	2	1	4.5	4	4	4.35714	3
1140	2	2	1	2	4	6	3	1	1	2020	2	2	1	1	2	2	1	2	2
1141	1	1	1	2	4	5	3	2	2	2021	2	2	1	1	1.2	1.2	2	1.2	2
1142	1	2	1	2	5	5	3	1	1	2020	2	2	1	1	8	11	3	8.85714	3
1143	2	1	1	2	5	5	1	1	2	2020	2	1	1	1	6	6	3	6	3
1144	1	1	3	2	4	5	3	1	2	2021	2	1	1	1	4	4.5	3	4.14286	3
1145	1	2	1	2	6	6	3	1	2	2021	2	2	1	1	1	1	4	1	2
1146	1	2	1	1	5	6	2	1	2	2020	2	1	2	1	2	2	3	2	2
1147	1	1	3	2	5	5	3	1	1	2022	2	1	1	1	3	3	1	3	2
1148	1	2	3	1	1	5	3	1	2	2021	2	1	2	1	1	3	2	1.57143	2
1149	1	2	1	2	6	6	2	1	2	2020	2	1	1	1	0.5	1	3	0.642857	1
1150	2	2	1	1	5	5	3	1	1	2020	2	2	1	1	4.5	4	3	4.35714	3
1151	1	2	1	2	5	5	2	1	2	2020	2	2	1	1	2	6	3	3.14286	2
1152	2	2	3	1	5	5	3	2	2	2021	2	2	1	1	3	3	2	3	2
1153	2	1	3	1	4	5	3	1	2	2021	2	2	2	1	2	2	3	2	2
1154	2	2	1	2	4	5	1	1	2	2022	2	1	2	1	1	0.7	1	0.914286	1
1155	2	2	3	2	5	1	2	1	1	2021	2	2	2	1	1	2	3	1.28571	2
1156	2	2	3	2	4	5	2	1	1	2021	2	1	1	1	6	7	2	6.28571	3
1157	2	2	1	2	1	1	4	1	2	2021	1	2	2	1	5	11	2	6.71429	3
1158	2	1	1	3	1	5	4	1	2	2022	2	2	2	2	2	2	2	2	2
1159	1	2	3	2	5	4	2	1	1	2021	1	2	2	1	1.5	1.5	2	1.5	2
1160	2	2	3	2	4	5	2	1	2	2019	1	2	1	1	3.2	3.3	4	3.22857	2
1161	1	2	1	1	5	6	3	1	2	2022	1	2	2	1	2.15	2.3	1	2.19286	2
1162	1	2	3	2	4	5	1	2	2	2021	4	2	1	1	2.5	3	4	2.64286	2
1163	2	2	1	2	4	4	4	1	2	2020	1	2	2	1	3	3	3	3	2
1164	1	1	1	1	5	4	3	1	2	2019	1	2	1	1	7	1	4	5.28571	3
1165	1	2	3	1	1	4	2	2	2	2019	2	2	1	1	3.41	3.65	4	3.47857	2
1166	2	2	1	1	4	1	2	1	2	2021	2	1	1	1	4	4	1	4	2
1167	1	2	1	1	5	5	2	1	1	2020	2	2	1	1	4	3	3	3.71429	2
1168	1	1	1	2	5	5	3	1	2	2022	2	2	1	1	4	5	2	4.28571	3
1169	1	1	1	2	5	5	4	2	2	2020	1	2	1	1	0.7	0.7	3	0.7	1
1170	1	1	1	2	5	5	3	1	1	2020	2	2	2	1	6	6	4	6	3
1171	2	1	3	2	5	5	3	1	1	2021	2	2	1	1	3	3	3	3	2
1172	1	1	3	1	5	5	4	1	2	2022	2	2	1	1	0.7	0.7	2	0.7	1
1173	2	2	3	2	5	5	4	1	2	2020	1	2	1	1	4	4	4	4	2
1174	1	1	1	2	4	5	4	1	1	2021	2	2	2	1	2	2.5	2	2.14286	2
1175	1	2	3	2	4	4	2	1	2	2021	1	2	1	1	5	6	3	5.28571	3
1176	2	2	1	1	5	5	4	1	1	2021	2	2	1	1	1	3	2	1.57143	2
1177	1	1	1	2	5	5	2	1	1	2019	2	2	2	1	1.7	1.7	4	1.7	2
1178	1	1	1	1	5	6	3	2	2	2016	1	2	1	1	5	5	4	5	3
1179	1	1	1	1	5	6	4	1	2	2020	2	2	1	1	3	3	2	3	2
1180	2	2	3	2	5	5	3	1	1	2021	4	2	1	1	2.5	2.5	4	2.5	2
1181	2	1	1	1	4	5	2	2	2	2021	1	2	1	1	3	3	2	3	2
1182	2	2	3	1	1	5	3	1	1	2019	2	2	1	1	2	3	2	2.28571	2
1183	1	1	3	2	1	1	3	1	2	2020	2	2	1	1	3	3	4	3	2
1184	1	1	1	3	4	4	4	1	2	2020	2	2	1	1	2	1	3	1.71429	2
1185	2	2	1	1	1	5	3	1	2	2020	1	2	2	1	2	3	1	2.28571	2
1186	1	1	1	2	5	5	3	1	1	2019	2	2	2	1	4	2.5	3	3.57143	2
1187	1	2	3	2	4	5	4	1	2	2022	1	2	2	1	1.5	4	2	2.21429	2
1188	2	2	1	2	4	1	2	1	2	2018	2	2	1	1	2.2	2.7	4	2.34286	2
1189	1	1	3	2	1	5	2	2	2	2020	1	2	1	1	1	3	3	1.57143	2
1190	2	2	1	2	4	5	2	1	1	2021	2	1	2	1	1.5	3	2	1.92857	2
1191	1	2	1	1	5	6	4	2	2	2021	2	2	1	1	0.4	1.7	3	0.771429	1
1192	2	1	1	2	5	5	1	1	2	2022	1	2	1	1	1	1	3	1	2
1193	1	1	1	2	6	6	3	1	1	2020	2	2	1	1	1.5	2	2	1.64286	2
1194	2	1	3	1	4	5	3	1	1	2022	1	2	1	1	4.5	2	4	3.78571	2
1195	2	2	1	1	5	5	3	2	2	2020	1	2	2	1	5.5	3	3	4.78571	3
1196	1	2	1	1	5	4	3	1	2	2021	2	2	1	1	2	4	2	2.57143	2
1197	1	2	3	1	4	1	2	1	1	2021	1	2	2	1	3	3	2	3	2
1198	2	1	3	2	1	4	2	1	2	2021	1	1	1	1	1	3	1	1.57143	2
1199	2	1	1	2	6	6	3	1	2	2021	2	2	2	1	3	3	4	3	2
1200	2	1	1	2	5	4	1	1	1	2023	2	1	1	1	2	2	4	2	2
1201	2	1	3	2	5	5	2	2	2	2021	4	2	1	1	1.5	1.5	2	1.5	2
1202	2	2	1	2	4	5	3	2	2	2020	1	2	1	1	3	3	4	3	2
1203	2	1	3	2	5	5	2	1	2	2020	2	2	1	1	1	1	2	1	2
1204	1	1	1	2	6	5	4	1	2	2021	2	1	1	1	11	3	1	8.71429	3
1205	2	1	1	2	5	5	3	1	2	2021	2	2	1	1	1.4	3.5	1	2	2
1206	2	1	3	2	5	5	3	1	2	2021	1	2	1	1	0	0	2	0	1
1207	1	2	1	2	6	5	4	1	2	2021	2	2	2	1	1.5	2	3	1.64286	2
1208	2	1	1	1	5	5	2	1	2	2020	1	2	1	1	2	2	2	2	2
1209	1	2	1	2	5	5	3	1	2	2023	2	2	1	1	2	2	2	2	2
1210	2	1	1	2	5	4	2	1	1	2021	2	1	1	1	1	1	1	1	2
1211	2	1	1	2	4	5	3	1	2	2021	2	2	1	1	0.7	1.5	2	0.928571	1
1212	1	2	1	2	6	5	4	1	2	2022	1	1	1	1	1.8	1.8	2	1.8	2
1213	1	2	1	1	5	4	4	1	2	2022	1	2	1	1	0.9	0.7	1	0.842857	1
1214	2	2	3	1	1	5	1	1	2	2022	2	2	1	1	6	6	2	6	3
1215	1	1	1	2	5	6	2	1	1	2022	2	2	1	1	0.5	0.4	2	0.471429	1
1216	1	1	1	1	6	6	3	1	2	2020	2	1	1	1	1	1.25	2	1.07143	2
1217	1	2	1	1	6	6	4	1	2	2022	1	2	1	1	1.2	0.6	2	1.02857	2
1218	2	2	1	2	5	5	2	1	2	2020	2	2	1	1	3	4	3	3.28571	2
1219	2	1	1	1	4	5	4	1	2	2021	2	2	2	1	1.5	1.5	2	1.5	2
1220	1	1	3	3	5	6	2	1	2	2022	2	2	2	1	6	5	1	5.71429	3
1221	2	1	1	2	5	4	1	1	2	2021	2	2	1	1	1	1	2	1	2
1222	1	1	1	2	6	6	4	1	1	2020	1	2	1	1	5	5	2	5	3
1223	1	2	3	2	4	5	2	1	2	2021	1	2	1	1	1.3	2.3	1	1.58571	2
1224	2	2	1	1	5	5	3	1	2	2021	2	2	1	2	3.5	6.5	3	4.35714	3
1225	1	1	3	1	5	1	2	1	1	2021	1	2	2	1	2	2	4	2	2
1226	2	1	1	2	6	6	3	1	2	2022	2	2	1	1	2	2	2	2	2
1227	2	2	3	2	1	1	2	1	2	2020	2	2	2	1	2.5	1.5	2	2.21429	2
1228	2	2	3	1	1	4	2	1	2	2022	2	2	1	1	1.5	1.5	2	1.5	2
1229	2	2	1	2	6	5	4	1	1	2022	2	2	1	1	1.5	2	1	1.64286	2
1230	2	2	1	2	5	5	3	1	2	2022	1	2	1	1	0.2	0.7	1	0.342857	1
1231	2	2	1	1	1	1	2	1	2	2021	1	1	2	1	2	3	2	2.28571	2
1232	1	1	1	1	5	5	4	1	1	2022	2	2	1	1	0.6	0.6	2	0.6	1
1233	2	1	1	2	4	4	2	1	1	2021	2	2	1	1	4	3	1	3.71429	2
1234	2	1	1	1	6	6	3	1	1	2020	2	2	1	1	1	1.5	4	1.14286	2
1235	1	1	1	1	6	5	2	1	1	2021	2	2	1	1	0.5	1.5	4	0.785714	1
1236	1	1	1	1	6	1	4	1	1	2021	2	2	1	1	12	12	3	12	3
1237	2	1	1	2	5	4	1	2	2	2020	1	2	2	1	2	2	3	2	2
1238	1	2	1	1	6	6	2	1	2	2021	2	2	1	1	1.5	1.53	4	1.50857	2
1239	1	2	3	2	6	5	2	2	2	2022	2	2	2	2	0.3	0.3	4	0.3	1
1240	2	1	1	2	4	4	3	1	2	2021	2	2	1	1	2.5	3	4	2.64286	2
1241	1	2	1	1	6	6	4	1	2	2021	2	2	1	1	0.5	1	4	0.642857	1
1242	1	2	1	1	6	6	4	1	2	2020	4	2	1	1	6	6	4	6	3
1243	1	2	1	2	1	1	1	1	2	2021	1	2	2	1	2	4	2	2.57143	2
1244	1	2	1	2	5	4	4	1	1	2021	3	2	1	1	2	1	3	1.71429	2
1245	2	1	1	1	5	5	2	1	2	2021	2	2	1	1	1	1	2	1	2
1246	2	2	1	1	5	4	2	1	1	2021	1	1	1	1	3.5	4	3	3.64286	2
1247	1	1	1	2	5	4	4	1	1	2021	2	1	2	1	2	4	3	2.57143	2
1248	2	1	1	2	6	6	4	1	1	2019	2	2	2	1	1	1.5	3	1.14286	2
1249	2	1	1	1	5	6	3	1	1	2020	2	1	2	1	0.5	1	2	0.642857	1
1250	2	1	1	2	6	6	3	1	1	2021	2	2	1	1	3.5	3.5	3	3.5	2
1251	2	1	1	2	6	5	3	1	2	2020	2	2	1	1	1	1	3	1	2
1252	2	1	1	2	6	6	3	1	1	2019	2	2	2	1	2.5	3	3	2.64286	2
1253	1	1	1	1	5	5	3	1	2	2021	2	2	1	1	1.6	4	3	2.28571	2
1254	2	1	1	1	6	6	1	1	2	2021	1	2	1	1	3	3	2	3	2
1255	1	1	1	1	6	6	2	2	2	2019	4	2	2	1	3	3	2	3	2
1256	2	2	3	1	4	1	2	1	2	2021	2	1	2	1	5.3	3	3	4.64286	3
1257	1	2	3	1	1	1	3	2	2	2021	2	2	1	1	3	3	3	3	2
1258	2	1	1	2	5	4	2	1	1	2020	2	2	1	1	0.5	1	2	0.642857	1
1259	1	1	1	1	6	6	2	1	1	2022	2	2	1	1	1.5	3.2	3	1.98571	2
1260	2	2	3	2	1	1	3	1	2	2020	1	2	2	1	4	4	3	4	2
1261	2	1	1	1	6	6	3	2	2	2022	2	2	1	1	0.2	0	3	0.142857	1
1262	1	1	1	2	6	6	3	1	1	2021	2	1	1	1	0.5	0.7	2	0.557143	1
1263	1	2	1	2	6	6	4	1	2	2021	1	2	1	1	1.5	1.5	3	1.5	2
1264	2	1	1	2	6	6	3	1	1	2021	2	2	2	1	1	1.5	2	1.14286	2
1265	2	1	1	2	5	4	1	1	1	2020	2	2	1	1	5	5	4	5	3
1266	2	1	1	2	5	6	4	1	1	2020	2	2	1	1	1	1.5	4	1.14286	2
1267	2	1	1	2	1	4	3	1	1	2020	2	2	1	1	0.5	2	4	0.928571	1
1268	1	1	1	2	5	4	2	1	2	2019	1	1	2	1	1.5	3	3	1.92857	2
1269	2	2	1	1	6	6	4	1	1	2020	2	2	2	1	2	1.5	4	1.85714	2
1270	2	2	1	2	5	5	3	1	1	2020	2	2	2	1	9	9	3	9	3
1271	2	1	1	2	5	5	3	1	1	2021	2	2	1	1	1.5	2.5	4	1.78571	2
1272	2	1	3	1	5	5	4	1	2	2020	2	2	2	1	1	1	4	1	2
1273	1	1	1	1	6	6	4	1	1	2020	2	2	2	1	0.3	0.3	4	0.3	1
1274	2	1	1	2	6	6	2	1	1	2020	2	1	1	1	3	3	4	3	2
1275	1	2	1	2	6	6	3	1	1	2021	2	1	1	1	1.1	1.6	4	1.24286	2
1276	1	2	3	2	4	4	4	1	1	2021	4	2	1	1	2	4	4	2.57143	2
1277	1	1	1	2	6	6	3	1	2	2018	2	2	1	1	3	1.7	4	2.62857	2
1278	2	2	1	2	6	6	3	1	1	2020	2	1	1	1	6	6	4	6	3
1279	1	1	1	2	6	6	3	1	2	2021	1	2	2	1	1	2	3	1.28571	2
1280	2	2	1	2	5	6	2	1	2	2020	1	2	1	1	0.5	0.5	3	0.5	1
1281	2	1	1	2	6	6	3	1	2	2018	2	2	1	1	10	10	4	10	3
1282	1	2	3	2	5	5	4	1	2	2021	2	2	2	2	1.5	5	4	2.5	2
1283	1	2	1	2	5	6	3	1	2	2020	1	2	2	1	3.5	3.5	3	3.5	2
1284	2	1	1	1	4	6	3	1	2	2019	2	1	1	1	2	2.7	4	2.2	2
1285	1	1	1	2	6	6	3	1	1	2021	1	2	2	2	2	4	4	2.57143	2
1286	1	1	1	2	4	5	2	1	2	2021	2	2	1	1	2	2	2	2	2
1287	1	2	1	2	5	6	3	1	1	2020	1	1	2	1	4.5	4	4	4.35714	3
1288	1	1	3	2	4	6	3	2	1	2020	1	2	1	1	1	1	4	1	2
1289	2	2	1	2	6	5	3	1	1	2019	2	2	2	1	8.5	4	3	7.21429	3
1290	1	1	1	2	6	6	3	1	1	2022	2	2	1	1	3	3	3	3	2
1291	2	1	1	1	5	5	3	1	2	2019	2	2	1	1	10	5	4	8.57143	3
1292	2	1	3	1	6	5	4	1	1	2018	2	2	2	1	1	3	4	1.57143	2
1293	2	1	3	2	4	5	2	1	1	2020	2	1	1	1	6	6	4	6	3
1294	1	1	1	2	5	5	2	1	2	2020	1	2	1	1	1	1.5	3	1.14286	2
1295	1	1	1	1	4	5	1	1	2	2019	1	2	1	1	8	3	2	6.57143	3
1296	1	1	1	2	5	5	2	1	2	2021	1	2	1	1	1.1	1.5	4	1.21429	2
1297	2	1	3	1	4	5	3	1	2	2020	2	2	1	1	1.5	1	3	1.35714	2
1298	1	1	1	2	5	5	2	1	2	2022	1	2	1	1	2.5	3	2	2.64286	2
1299	2	2	1	1	1	1	3	1	2	2021	2	1	1	1	1	3.5	2	1.71429	2
1300	2	1	1	1	5	5	3	1	1	2020	2	1	1	2	4	7	3	4.85714	3
1301	2	1	1	1	5	4	2	1	2	2021	2	2	1	1	0.5	1.5	2	0.785714	1
1302	1	2	3	1	1	5	2	1	2	2022	4	2	2	1	4	5	3	4.28571	3
1303	2	2	3	2	5	5	3	1	2	2020	1	2	1	1	2.5	4.5	3	3.07143	2
1304	2	2	1	2	4	5	2	1	1	2021	2	1	1	1	1	1	3	1	2
1305	1	1	1	2	5	5	3	1	1	2020	2	2	1	1	4.5	4.5	4	4.5	3
1306	1	2	1	2	4	5	3	1	2	2020	2	2	2	1	1.5	1.5	4	1.5	2
1307	2	2	1	2	5	5	4	1	1	2020	2	2	2	1	1	1	3	1	2
1308	2	1	1	2	4	4	3	1	2	2021	2	2	1	1	0.6	0.5	4	0.571429	1
1309	1	1	1	2	6	6	3	1	1	2020	1	2	1	1	0.4	0.7	2	0.485714	1
1310	1	1	1	2	1	1	2	1	1	2021	2	1	1	1	6	6	2	6	3
1311	1	1	1	2	5	5	3	1	2	2021	2	2	1	1	0	0.1	3	0.0285714	1
1312	1	1	1	1	5	5	3	1	2	2018	2	2	1	1	1	1.5	4	1.14286	2
1313	1	1	1	2	5	5	2	1	2	2020	2	2	2	1	3.5	2.5	2	3.21429	2
1314	2	2	3	2	5	5	3	1	1	2021	2	1	1	1	1.5	1.5	3	1.5	2
1315	2	1	1	2	5	5	3	1	2	2020	2	2	2	1	0.5	0.5	3	0.5	1
1316	1	1	1	2	5	5	3	1	1	2020	1	1	1	1	1.5	3.5	3	2.07143	2
1317	2	1	3	1	4	5	2	1	2	2022	2	2	2	1	0	0	4	0	1
1318	2	1	1	2	5	5	2	1	2	2021	2	1	1	1	4	4	3	4	2
1319	1	1	3	2	5	5	2	1	2	2021	2	2	1	1	0.6	1.5	3	0.857143	1
1320	1	1	1	2	5	5	3	2	2	2021	2	2	1	1	1	1.5	3	1.14286	2
1321	1	1	3	1	5	6	4	1	2	2020	2	2	1	1	1.4	3	3	1.85714	2
1322	1	2	3	1	5	5	4	2	2	2023	1	2	1	1	1	1	2	1	2
1323	2	1	1	2	4	5	3	1	2	2021	4	2	1	1	2	2	3	2	2
1324	2	1	1	2	5	5	3	1	2	2020	1	1	2	1	4	9	3	5.42857	3
1325	2	2	3	1	4	4	2	2	2	2022	1	2	2	1	3	3	3	3	2
1326	1	1	3	2	4	4	1	1	2	2018	1	2	2	2	6	6	4	6	3
1327	1	1	1	2	5	5	3	2	1	2022	1	2	1	1	3.5	3	1	3.35714	2
1328	2	2	1	2	6	5	2	1	2	2020	1	2	1	1	1.1	2.5	3	1.5	2
1329	1	1	1	2	6	6	3	1	1	2020	2	2	2	1	1.5	1.5	3	1.5	2
1330	1	1	1	2	5	4	2	2	2	2022	1	2	1	1	1.5	1.5	3	1.5	2
1331	2	1	1	2	5	1	2	1	2	2022	2	2	1	1	7.5	5	3	6.78571	3
1332	1	2	1	2	6	5	4	1	1	2022	2	2	1	1	1.5	1.5	3	1.5	2
1333	1	2	1	2	5	5	2	1	2	2021	2	2	2	1	0.5	1	2	0.642857	1
1334	1	1	1	1	6	5	2	1	1	2021	1	2	1	1	1	1	3	1	2
1335	2	1	1	1	1	4	3	2	2	2020	2	2	2	1	2	2	3	2	2
1336	1	1	1	2	5	5	2	1	2	2022	2	1	2	1	4	4	3	4	2
1337	1	1	1	1	5	5	2	1	2	2020	2	1	1	1	3	3	2	3	2
1338	1	2	3	1	4	5	3	1	2	2022	1	2	2	1	0.5	3.5	3	1.35714	2
1339	2	1	1	1	5	5	3	1	1	2022	3	2	2	1	0	0	3	0	1
1340	2	1	1	2	4	5	2	1	2	2019	1	2	1	1	1	1	4	1	2
1341	1	2	1	2	6	5	3	1	2	2021	2	2	1	1	1	1.2	3	1.05714	2
1342	1	1	1	2	5	5	4	1	1	2019	2	2	1	1	1.3	1.5	3	1.35714	2
1343	1	1	1	2	5	5	3	1	2	2022	2	1	1	1	1.5	2.5	1	1.78571	2
1344	2	1	1	1	6	6	4	1	1	2020	2	2	1	1	0.7	0.7	2	0.7	1
1345	2	1	3	2	5	5	3	1	2	2020	1	2	1	1	1	1	2	1	2
1346	1	2	3	2	5	4	2	1	2	2022	1	2	2	1	2.5	2.5	2	2.5	2
1347	1	1	1	1	5	5	3	1	2	2021	1	2	1	1	0.5	0.5	2	0.5	1
1348	2	1	1	2	5	6	4	1	2	2022	1	2	1	1	1.5	1.5	2	1.5	2
1349	2	1	1	2	6	6	3	1	2	2022	2	2	1	1	0.5	0.5	4	0.5	1
1350	2	2	1	2	5	5	2	2	2	2021	2	1	1	1	1	1	1	1	2
1351	1	1	1	2	6	6	2	2	2	2021	1	2	1	1	1	1.5	3	1.14286	2
1352	2	1	1	1	6	6	3	1	2	2019	2	2	2	1	2	2.5	3	2.14286	2
1353	1	1	1	2	4	5	3	1	1	2021	2	2	1	1	1	1	2	1	2
1354	2	1	1	2	4	4	3	1	1	2022	2	1	1	1	2	2	2	2	2
1355	2	1	1	1	4	5	3	2	2	2022	1	2	1	1	3	3	1	3	2
1356	2	1	1	2	4	4	1	1	2	2021	2	2	1	1	0.5	1.5	2	0.785714	1
1357	2	1	1	1	5	5	2	1	1	2021	2	1	1	1	1.5	1.5	1	1.5	2
1358	1	2	1	2	5	5	2	1	2	2022	2	2	2	1	2.5	2	2	2.35714	2
1359	1	1	1	2	5	4	3	1	2	2020	2	2	2	1	1.3	1.5	2	1.35714	2
1360	2	1	1	1	5	5	3	2	2	2023	1	2	1	1	0.021	0.03	1	0.0235714	1
1361	2	1	1	2	5	5	3	1	1	2021	2	2	1	1	1	1	3	1	2
1362	1	2	3	1	4	5	2	1	1	2020	2	2	1	1	1	3	2	1.57143	2
1363	2	1	1	1	6	5	3	1	1	2019	2	2	1	1	2	2	4	2	2
1364	2	1	1	2	6	4	1	1	2	2021	1	2	1	1	1.5	3	3	1.92857	2
1365	2	1	1	2	5	5	2	1	1	2021	2	2	1	1	2	2	2	2	2
1366	2	1	3	2	6	5	2	1	1	2021	1	1	1	2	2.5	3	2	2.64286	2
1367	1	1	1	2	5	5	4	1	2	2019	2	2	1	1	0.5	0.5	4	0.5	1
1368	1	2	1	2	5	5	3	1	2	2022	2	2	2	1	0.5	1	4	0.642857	1
1369	1	1	1	1	4	6	3	1	2	2021	2	2	1	1	2	3	1	2.28571	2
1370	1	1	1	2	5	6	4	1	1	2021	2	1	1	2	1	1	2	1	2
1371	1	1	3	1	5	5	4	1	1	2020	2	2	1	1	1	1.5	4	1.14286	2
1372	1	1	1	1	6	6	3	1	1	2022	2	2	1	1	1	1	2	1	2
1373	2	2	1	2	5	5	4	1	1	2021	2	2	1	1	8	5	2	7.14286	3
1374	1	2	3	2	5	5	4	1	2	2020	4	2	1	1	7	8	3	7.28571	3
1375	2	1	1	2	5	6	4	1	2	2021	2	2	1	1	2	2.5	2	2.14286	2
1376	2	2	1	2	4	5	2	1	1	2020	2	2	1	1	3	7	3	4.14286	3
1377	1	1	1	2	5	6	2	1	2	2022	1	2	1	1	0.5	0.5	2	0.5	1
1378	1	2	1	1	6	6	4	1	1	2020	2	2	1	1	2	3	2	2.28571	2
1379	2	1	1	2	5	5	3	2	1	2020	2	2	1	1	0	0	2	0	1
1380	2	1	3	1	5	5	3	1	2	2022	2	1	1	1	1.5	1.5	2	1.5	2
1381	2	2	1	2	6	6	4	1	2	2021	2	2	2	1	2.5	2.5	4	2.5	2
1382	1	1	3	2	5	6	4	1	2	2022	2	1	2	1	0.7	0.7	2	0.7	1
1383	2	2	1	2	4	5	2	1	1	2020	2	2	1	1	3	5	3	3.57143	2
1384	1	1	3	2	5	5	3	1	1	2022	1	2	1	1	1	2	2	1.28571	2
1385	1	2	1	1	5	5	3	1	2	2021	2	2	1	1	1.7	2.3	3	1.87143	2
1386	1	1	1	1	5	5	3	1	1	2021	2	1	1	1	2	2	3	2	2
1387	2	2	1	1	4	4	1	1	1	2022	1	1	1	1	3	3	1	3	2
1388	1	2	1	1	6	5	3	1	1	2020	2	1	2	1	2	2	3	2	2
1389	1	1	3	1	4	5	2	1	1	2021	2	2	2	1	5	7	1	5.57143	3
1390	1	2	1	1	6	5	3	1	2	2022	2	2	1	1	1	1	1	1	2
1391	2	1	1	1	6	6	3	1	1	2021	2	2	1	1	4	4	2	4	2
1392	2	2	1	1	6	6	3	1	1	2019	2	1	1	1	1	1.5	2	1.14286	2
1393	2	1	1	1	5	5	3	1	2	2021	2	2	2	1	2	2	1	2	2
1394	2	1	1	2	5	5	3	1	1	2022	1	1	1	1	1	1.5	2	1.14286	2
1395	1	1	1	2	5	4	2	1	1	2021	2	2	1	1	5	5	2	5	3
1396	1	1	1	2	5	4	3	1	1	2021	2	1	1	1	1.5	4.5	2	2.35714	2
1397	1	2	1	1	6	6	3	1	1	2021	1	1	1	1	0.2	0.2	1	0.2	1
1398	1	1	1	2	5	6	4	1	2	2022	2	2	1	1	2	3	4	2.28571	2
1399	2	1	1	1	5	5	3	1	1	2019	2	1	1	1	1.7	0.5	4	1.35714	2
1400	1	1	1	1	4	5	4	2	2	2020	1	2	2	1	1.5	1.5	1	1.5	2
1401	2	1	1	2	5	5	3	1	2	2023	1	2	1	1	0.2	0	3	0.142857	1
1402	2	2	1	1	4	6	4	1	2	2022	2	2	1	1	2.5	3	1	2.64286	2
1403	2	1	1	1	4	5	2	1	2	2022	1	2	2	2	3	4.5	2	3.42857	2
1404	2	1	1	2	5	5	4	1	2	2021	1	2	1	1	0	1.5	1	0.428571	1
1405	2	1	1	1	6	6	4	1	1	2021	2	2	1	1	1.5	0	2	1.07143	2
1406	2	1	1	2	4	5	2	1	1	2022	2	2	1	1	2.5	2	1	2.35714	2
1407	2	1	1	1	5	5	3	2	2	2022	2	2	2	1	3.5	2	1	3.07143	2
1408	2	1	1	2	6	6	2	1	2	2021	2	1	1	1	2	1.3	4	1.8	2
1409	1	1	1	2	5	5	4	1	2	2020	2	1	1	1	1.5	1.5	1	1.5	2
1410	2	2	3	2	5	5	4	1	2	2022	2	2	1	1	0.5	0	4	0.357143	1
1411	2	2	1	1	4	5	3	2	2	2019	2	2	1	1	2.5	3.5	4	2.78571	2
1412	1	1	1	2	1	5	1	1	1	2020	2	2	1	1	9	9	4	9	3
1413	1	2	1	1	4	6	4	1	2	2019	2	2	1	1	2	1	4	1.71429	2
1414	2	2	1	1	5	5	3	1	1	2021	2	2	1	1	6.5	6	2	6.35714	3
1415	1	2	1	2	6	5	3	1	1	2021	2	2	2	1	4.5	5	3	4.64286	3
1416	1	2	1	1	4	5	4	1	2	2023	1	2	1	1	0.8	1	2	0.857143	1
1417	1	2	1	1	5	6	4	1	2	2021	2	2	2	1	4	4	2	4	2
1418	1	1	1	1	4	5	1	1	2	2022	1	2	1	1	3.5	2.5	2	3.21429	2
1419	1	1	1	2	6	6	4	1	2	2023	1	2	1	1	1	1	1	1	2
1420	1	2	1	2	5	5	2	2	2	2023	1	2	1	1	3	4.5	1	3.42857	2
1421	2	1	1	2	1	5	1	1	2	2020	2	2	2	1	2.71	3.3	3	2.87857	2
1422	2	1	3	1	5	5	3	1	1	2022	2	2	1	1	1.5	3	2	1.92857	2
1423	1	2	3	2	5	5	2	1	2	2022	2	2	2	1	4	2.5	2	3.57143	2
1424	2	1	3	1	4	5	3	1	2	2022	2	1	1	1	6	8	2	6.57143	3
1425	2	2	1	2	1	5	3	1	2	2021	1	2	1	1	1.5	1.5	2	1.5	2
1426	1	1	1	2	5	4	3	1	2	2022	2	2	1	1	2	2	3	2	2
1427	2	2	1	2	5	5	3	1	2	2021	2	2	1	1	0.5	1.8	3	0.871429	1
1428	1	1	1	2	5	5	3	1	1	2021	2	2	1	1	4.5	6	2	4.92857	3
1429	1	1	1	2	5	6	2	1	1	2020	2	2	1	1	3	3	3	3	2
1430	2	1	1	2	4	4	4	1	2	2022	2	1	2	1	1.1	2.6	2	1.52857	2
1431	1	1	1	2	5	6	3	2	2	2021	1	2	2	1	1.5	1.5	3	1.5	2
1432	2	1	1	1	4	1	2	1	1	2017	2	2	1	1	3	2.5	3	2.85714	2
1433	1	2	1	2	4	5	3	1	2	2020	4	2	2	1	3	5	4	3.57143	2
1434	2	1	1	2	5	5	3	1	2	2021	2	1	1	1	2	2.5	3	2.14286	2
1435	2	1	1	2	5	5	3	1	1	2021	2	1	2	1	2	2.5	4	2.14286	2
1436	1	1	1	1	5	4	2	1	2	2022	1	2	2	2	1	1	4	1	2
1437	2	1	3	2	5	5	3	1	1	2020	2	2	1	1	2	3	3	2.28571	2
1438	1	1	3	2	5	4	3	1	2	2021	2	1	1	2	1.5	2.5	3	1.78571	2
1439	2	1	1	2	4	4	3	1	2	2021	2	2	1	1	1.5	1.5	2	1.5	2
1440	1	1	1	2	4	1	2	1	2	2019	1	2	1	1	6.5	6	4	6.35714	3
1441	2	1	1	1	1	5	4	1	1	2017	2	1	2	1	9	7	4	8.42857	3
1442	1	1	3	1	5	5	1	1	1	2019	2	2	1	2	3	3	3	3	2
1443	2	1	3	1	6	6	2	1	2	2022	2	2	2	1	1	2	2	1.28571	2
1444	1	2	3	1	4	5	3	1	1	2020	2	2	2	1	2	4	2	2.57143	2
1445	1	1	1	2	4	4	2	2	1	2022	1	2	1	2	0.5	0.2	2	0.414286	1
1446	2	1	3	2	5	5	3	1	2	2019	2	2	2	1	1	1	4	1	2
1447	2	1	3	2	5	1	2	1	2	2021	1	2	2	1	1	1	3	1	2
1448	1	1	1	1	5	4	2	1	2	2023	2	2	1	1	1	1	2	1	2
1449	1	1	1	1	5	5	4	1	1	2018	2	2	1	1	4	3	3	3.71429	2
1450	1	1	3	1	5	4	3	1	1	2022	1	2	1	1	3	3	2	3	2
1451	1	2	1	1	5	5	3	1	1	2021	2	2	2	1	1.5	3	3	1.92857	2
1452	2	1	1	2	5	5	4	1	2	2021	1	2	2	1	3.5	2	2	3.07143	2
1453	1	2	1	1	4	5	1	1	2	2021	2	2	1	1	2	2.5	3	2.14286	2
1454	1	1	3	1	6	6	3	2	2	2022	1	2	2	1	0	2.5	2	0.714286	1
1455	2	1	1	2	5	5	1	1	2	2023	1	2	1	1	1.5	1.5	2	1.5	2
1456	1	1	3	1	5	4	2	1	1	2020	1	1	1	1	0.5	1.5	1	0.785714	1
1457	1	1	1	2	1	4	3	1	2	2023	2	2	1	1	3	3	2	3	2
1458	2	1	1	1	4	1	1	1	2	2021	2	2	2	1	5	5	4	5	3
1459	2	2	3	2	4	5	3	1	1	2022	2	1	2	1	1.75	2.5	3	1.96429	2
1460	1	1	3	1	5	6	4	1	2	2021	1	1	1	1	1.5	1	1	1.35714	2
1461	1	1	1	1	1	1	1	1	2	2022	3	2	1	1	4	6	2	4.57143	3
1462	2	2	1	2	5	5	3	1	1	2021	2	2	1	1	3.5	0	4	2.5	2
1463	2	1	1	1	4	4	2	1	1	2021	1	1	2	2	4	4	3	4	2
1464	1	1	1	1	5	5	3	1	1	2021	2	1	2	1	1	1	1	1	2
1465	1	2	1	1	4	5	3	1	2	2021	1	2	1	1	3	3	2	3	2
1466	1	1	1	2	5	4	3	1	2	2020	2	2	1	1	0.25	1	1	0.464286	1
1467	2	2	3	1	5	4	4	1	2	2020	1	2	2	1	4.5	4.5	4	4.5	3
1468	2	2	1	2	1	5	1	1	2	2021	2	2	1	1	2	3	2	2.28571	2
1469	1	1	3	1	1	5	3	1	2	2021	1	2	2	1	1.5	1.5	2	1.5	2
1470	1	2	3	1	4	1	1	1	2	2022	2	1	2	1	4.5	4.5	2	4.5	3
1471	2	2	3	1	1	5	4	1	2	2021	1	2	2	1	3.5	3	2	3.35714	2
1472	1	1	1	1	4	4	2	1	2	2020	1	2	1	1	3	5	3	3.57143	2
1473	2	1	3	1	5	5	1	1	2	2020	2	2	2	1	2.5	2.5	4	2.5	2
1474	2	1	1	2	1	4	1	1	2	2018	1	1	2	1	4	4	3	4	2
1475	2	1	1	2	4	4	2	1	2	2021	1	2	1	1	0.5	1.5	2	0.785714	1
1476	2	1	1	1	5	1	1	1	1	2021	2	2	1	1	1.5	1.5	1	1.5	2
1477	1	1	1	2	6	6	3	1	2	2021	1	2	1	1	0	0	2	0	1
1478	1	2	3	1	5	4	2	1	2	2020	2	1	2	2	1.5	4.5	4	2.35714	2
1479	2	1	1	1	5	4	2	1	1	2020	2	2	2	1	3	1.5	3	2.57143	2
1480	2	1	1	1	4	4	2	1	2	2022	2	2	1	1	0.5	1	2	0.642857	1
1481	2	2	3	2	4	5	3	1	2	2020	2	2	1	1	2	3	3	2.28571	2
1482	2	2	1	2	5	5	2	1	2	2019	1	1	2	1	1	3.5	4	1.71429	2
1483	2	1	3	1	4	4	2	1	1	2019	2	2	1	1	3	3	4	3	2
1484	1	1	1	2	5	4	3	1	2	2022	1	2	2	1	2.5	4	2	2.92857	2
1485	1	1	3	2	5	5	3	1	2	2021	1	1	2	1	1	2.5	3	1.42857	2
1486	2	2	1	1	5	5	2	2	2	2021	2	2	2	2	6	6	3	6	3
1487	1	1	3	2	5	5	4	1	1	2021	2	2	2	1	3	3	4	3	2
1488	1	1	1	2	6	6	3	1	1	2021	2	1	1	1	2	3.5	4	2.42857	2
1489	1	1	1	1	5	6	4	2	2	2020	2	2	1	1	1	1	4	1	2
1490	2	1	1	3	6	5	3	1	2	2020	1	1	1	1	1.5	1.5	3	1.5	2
1491	1	1	1	2	6	6	3	1	1	2019	1	2	2	1	3.5	7	4	4.5	3
1492	1	2	1	1	5	6	3	1	1	2020	2	2	1	1	2	3	4	2.28571	2
1493	1	1	1	1	4	1	2	1	2	2019	2	2	2	1	2	2	4	2	2
1494	2	2	3	2	5	5	2	1	2	2020	2	2	2	1	0.5	1.5	4	0.785714	1
1495	1	1	1	1	5	5	4	1	1	2021	2	1	1	1	2	2.5	3	2.14286	2
1496	2	2	1	1	6	6	4	1	1	2022	2	2	1	1	1.5	1.5	4	1.5	2
1497	1	2	1	1	6	6	3	1	2	2020	4	2	1	1	0.1	0.5	2	0.214286	1
1498	1	2	1	2	5	5	2	1	1	2021	2	2	1	1	1.1	1.6	2	1.24286	2
1499	2	2	1	1	5	4	2	1	2	2021	1	2	1	1	5	5	3	5	3
1500	1	2	1	2	5	5	3	1	2	2021	2	2	2	1	1	2	4	1.28571	2
1501	1	1	1	1	5	6	3	1	2	2020	1	2	1	1	1	1.5	3	1.14286	2
1502	1	1	1	1	5	5	3	1	1	2020	2	2	1	1	1	2.5	3	1.42857	2
1503	1	1	1	2	6	6	3	1	1	2022	2	1	1	1	1.5	4	3	2.21429	2
1504	2	1	1	1	5	5	2	1	2	2023	1	2	2	1	0.003	0.202	3	0.0598571	1
1505	2	1	1	2	4	5	4	1	1	2022	2	1	1	1	7	5	3	6.42857	3
1506	2	1	3	1	1	1	2	2	2	2020	1	2	2	1	2	2	3	2	2
1507	2	2	1	2	6	5	3	1	2	2022	1	2	1	1	0	0	4	0	1
1508	1	1	1	2	5	5	3	1	1	2022	2	2	1	1	3.5	3.5	2	3.5	2
1509	1	2	1	1	5	6	4	1	1	2020	3	2	2	1	4.2	5	3	4.42857	3
1510	2	2	1	2	4	4	4	1	2	2020	1	1	2	1	2.5	3	4	2.64286	2
1511	1	1	1	2	6	6	3	1	1	2020	2	1	1	1	1.5	1.5	4	1.5	2
1512	2	2	3	2	6	6	1	1	2	2020	2	2	1	1	0.3	0.3	3	0.3	1
1513	1	2	1	1	5	4	1	1	2	2023	1	1	1	1	2	2.5	1	2.14286	2
1514	1	1	1	2	5	6	2	1	2	2019	1	2	1	1	1.5	4	3	2.21429	2
1515	1	1	1	2	6	6	4	1	2	2021	2	2	1	1	0.7	0.7	3	0.7	1
1516	1	2	3	1	1	5	3	2	2	2019	1	2	2	1	2	2.5	3	2.14286	2
1517	1	1	1	1	6	6	1	1	2	2020	2	2	1	1	2	2	3	2	2
1518	2	1	3	1	4	5	1	2	2	2023	2	2	2	1	3	5	4	3.57143	2
1519	1	1	3	1	1	1	3	1	2	2022	2	2	1	1	0.5	1	2	0.642857	1
1520	1	1	1	1	5	5	3	1	2	2022	2	2	1	1	1	0.5	2	0.857143	1
1521	2	1	1	2	5	5	2	1	1	2020	2	1	1	2	4	4	2	4	2
1522	1	1	1	2	6	5	4	1	2	2021	2	2	1	1	2.5	3.5	2	2.78571	2
1523	2	2	3	2	4	1	3	1	2	2021	1	2	2	1	2	3	2	2.28571	2
1524	1	1	1	2	6	6	4	1	2	2021	2	1	2	1	1	2	4	1.28571	2
1525	2	1	1	1	6	6	3	1	1	2018	2	1	1	1	1	1	4	1	2
1526	1	1	1	2	6	6	4	1	2	2020	2	2	1	1	1	1	2	1	2
1527	2	2	3	2	6	6	4	1	1	2020	4	2	2	1	1.2	2.2	4	1.48571	2
1528	1	2	3	2	1	4	3	1	2	2021	1	1	2	1	3	3	1	3	2
1529	1	1	1	1	5	6	3	2	2	2022	2	2	1	1	4	3	2	3.71429	2
1530	1	1	1	2	5	5	2	1	2	2021	2	1	1	1	5	5	3	5	3
1531	1	2	1	1	6	6	4	1	1	2022	2	2	1	1	2	1	3	1.71429	2
1532	2	1	1	2	6	6	4	1	1	2021	2	1	1	1	0.5	0.5	2	0.5	1
1533	1	2	1	1	6	6	3	1	2	2020	1	2	1	1	1	0.2	4	0.771429	1
1534	2	1	1	2	6	5	3	1	2	2021	1	2	1	1	0.7	0.7	1	0.7	1
1535	2	2	1	1	5	5	4	1	2	2020	1	2	1	1	1.5	1.5	2	1.5	2
1536	2	1	1	2	4	5	4	1	2	2020	1	2	1	1	1	4	1	1.85714	2
1537	1	2	1	2	5	5	4	1	1	2020	1	2	1	1	0.5	1.5	4	0.785714	1
1538	1	1	1	2	4	4	3	1	1	2022	2	1	1	2	3	3	3	3	2
1539	1	2	1	1	5	5	3	1	2	2020	2	2	1	1	5	6	2	5.28571	3
1540	1	2	1	1	6	5	3	1	2	2021	2	2	2	1	1.5	2.5	4	1.78571	2
1541	1	1	1	2	5	6	4	1	2	2021	4	2	1	1	1.5	1.5	2	1.5	2
1542	1	1	3	1	4	5	2	1	2	2021	2	1	1	1	6	3	4	5.14286	3
1543	2	2	1	2	5	5	4	1	1	2022	2	2	2	1	1.5	2	2	1.64286	2
1544	1	1	1	1	6	5	4	1	1	2022	2	2	2	1	3	3.5	2	3.14286	2
1545	1	1	1	1	6	5	3	1	2	2022	2	2	1	1	1	2	1	1.28571	2
1546	1	1	1	1	5	5	3	1	1	2021	2	2	1	1	1.5	1.5	4	1.5	2
1547	2	2	3	2	6	6	3	1	2	2021	2	2	2	1	1	1.5	3	1.14286	2
1548	1	2	3	3	4	4	2	1	2	2019	2	2	1	1	1.5	1.5	1	1.5	2
1549	1	2	1	2	4	5	4	1	1	2022	2	2	1	1	1	1	2	1	2
1550	2	2	1	2	5	5	4	1	2	2020	1	1	1	1	1	1	4	1	2
1551	2	1	3	1	6	5	4	1	2	2020	2	2	1	1	1	1	2	1	2
1552	1	1	1	2	6	6	4	1	1	2020	2	1	1	1	2	1	2	1.71429	2
1553	2	2	1	2	6	6	4	1	1	2021	2	2	1	1	7	5	1	6.42857	3
1554	2	2	1	2	5	6	3	1	1	2023	1	2	1	1	1	1.5	2	1.14286	2
1555	2	1	1	2	6	6	3	1	2	2019	1	2	1	1	0.8	1.3	1	0.942857	1
1556	1	1	1	1	5	4	2	1	2	2021	2	2	1	1	2.5	6.5	1	3.64286	2
1557	2	1	1	1	5	4	2	1	2	2019	1	2	2	2	1.5	1.5	2	1.5	2
1558	1	1	3	2	1	1	3	1	2	2020	2	2	1	1	1.5	2	2	1.64286	2
1559	1	2	1	1	5	6	2	1	1	2020	2	2	1	1	1	3	2	1.57143	2
1560	1	2	1	2	6	6	3	1	1	2020	2	2	2	2	3	3	1	3	2
1561	2	1	3	2	5	5	3	1	1	2022	2	2	1	1	4	5	2	4.28571	3
1562	2	1	1	1	1	5	2	1	2	2021	2	1	2	1	1.5	3	3	1.92857	2
1563	2	1	1	2	6	5	3	1	2	2023	2	2	1	1	1.5	2	2	1.64286	2
1564	2	1	3	1	5	5	3	1	2	2022	1	2	1	1	1.5	9	2	3.64286	2
1565	2	2	3	2	5	5	3	2	2	2021	2	2	1	1	2	2.5	2	2.14286	2
1566	2	2	1	2	5	5	2	1	1	2021	2	2	1	1	1.5	1.5	1	1.5	2
1567	2	1	3	1	4	4	3	1	1	2022	1	1	2	1	3	4	1	3.28571	2
1568	1	1	1	1	4	4	2	1	2	2020	2	2	1	1	2.5	5	4	3.21429	2
1569	1	2	3	2	6	6	4	1	1	2021	1	2	1	1	1.4	5	2	2.42857	2
1570	1	2	3	1	4	4	4	2	2	2021	1	2	1	1	0	1	1	0.285714	1
1571	1	1	1	1	5	5	2	1	1	2021	2	2	1	1	1	1	4	1	2
1572	1	1	1	2	6	6	4	1	2	2020	2	2	1	1	1.3	1.7	2	1.41429	2
1573	2	1	1	1	6	6	2	1	2	2018	1	2	1	2	0.2	0	3	0.142857	1
1574	1	2	1	1	5	6	3	1	2	2023	1	2	1	1	2	6	3	3.14286	2
1575	1	2	1	2	6	6	3	1	1	2020	2	2	1	1	2	3	2	2.28571	2
1576	1	2	1	2	6	6	3	1	2	2019	2	2	1	1	7	2.5	2	5.71429	3
1577	1	1	3	2	5	5	3	2	2	2021	2	2	1	1	0.5	2	4	0.928571	1
1578	2	2	1	2	6	6	4	1	1	2020	1	2	1	1	2	3	2	2.28571	2
1579	1	2	3	2	6	6	4	1	2	2019	2	1	1	1	3	4	2	3.28571	2
1580	2	1	1	1	6	6	3	1	1	2022	2	1	1	1	2	3.5	2	2.42857	2
1581	1	2	3	2	5	5	4	1	2	2019	2	1	2	1	2	3	3	2.28571	2
1582	1	2	3	1	5	4	3	1	1	2019	2	2	2	1	1.5	2	2	1.64286	2
1583	1	2	1	2	4	6	3	1	2	2021	1	2	1	1	0.3	0.5	2	0.357143	1
1584	2	1	1	2	5	5	3	1	2	2021	2	2	1	1	0.6	0.4	2	0.542857	1
1585	2	1	1	1	4	4	4	1	2	2019	2	1	1	1	1	2	4	1.28571	2
1586	1	2	3	2	5	6	3	1	2	2021	1	2	1	1	0	0	2	0	1
1587	2	2	3	2	1	1	3	1	2	2022	1	2	1	2	2	2	1	2	2
1588	2	2	1	2	5	5	3	1	2	2021	2	1	1	1	4.5	6	4	4.92857	3
1589	1	1	1	1	5	5	3	1	2	2023	2	2	1	1	0.5	0.5	1	0.5	1
1590	1	1	1	1	6	6	3	2	1	2020	2	2	1	1	0.5	0.5	2	0.5	1
1591	1	2	1	2	5	5	3	1	2	2020	2	2	1	2	2	5	4	2.85714	2
1592	2	1	1	2	4	5	3	1	1	2020	1	2	2	1	1	2	4	1.28571	2
1593	1	2	1	1	6	6	4	1	1	2019	2	2	1	1	1.1	1.6	4	1.24286	2
1594	2	2	3	2	1	1	2	1	2	2019	1	2	2	1	3	5	3	3.57143	2
1595	1	2	1	2	6	5	3	1	2	2022	1	1	1	1	1	2	4	1.28571	2
1596	2	2	1	2	5	5	3	1	1	2020	2	1	1	1	2.5	3.5	3	2.78571	2
1597	1	1	1	1	5	6	3	1	2	2020	2	1	1	1	1.5	1.5	3	1.5	2
1598	2	1	1	2	5	5	2	1	1	2019	2	2	1	2	15	15	4	15	3
1599	1	1	1	2	5	5	3	1	2	2021	2	2	1	1	1.5	1.5	1	1.5	2
1600	1	1	1	2	5	5	3	1	2	2021	2	2	1	1	1.8	1.8	3	1.8	2
1601	2	1	1	2	5	4	2	1	2	2020	2	2	1	1	3	6	3	3.85714	2
1602	2	2	3	2	4	4	2	1	2	2021	1	2	1	1	2.5	2	3	2.35714	2
1603	2	2	1	1	5	5	4	1	1	2022	2	2	1	2	2.5	2	1	2.35714	2
1604	2	2	1	2	5	5	2	1	2	2020	2	1	1	1	1.5	2.5	2	1.78571	2
1605	2	1	1	1	5	5	1	1	1	2021	2	2	1	1	1.5	3	4	1.92857	2
1606	2	1	1	1	5	6	3	1	1	2020	2	2	1	1	2	1	3	1.71429	2
1607	1	1	3	1	5	5	3	1	1	2018	2	1	2	2	3	4	4	3.28571	2
1608	1	2	1	1	5	6	2	1	2	2021	2	2	2	1	6	4	2	5.42857	3
1609	1	2	1	2	5	6	4	1	1	2022	1	2	1	1	0	2	3	0.571429	1
1610	2	2	1	2	5	4	2	1	2	2022	1	2	1	1	4.5	7	2	5.21429	3
1611	1	2	1	1	6	6	4	1	2	2021	2	2	1	1	0.2	0.2	3	0.2	1
1612	2	1	1	2	5	5	3	1	2	2022	2	2	1	1	3	3	2	3	2
1613	1	1	1	1	5	5	2	1	2	2020	2	2	1	1	1.5	2	4	1.64286	2
1614	1	2	1	1	1	4	1	1	2	2022	3	2	1	1	2	4	3	2.57143	2
1615	1	2	1	2	4	6	3	1	2	2020	1	2	2	1	0.1	0.7	4	0.271429	1
1616	1	1	1	1	4	5	3	1	2	2021	1	2	1	1	0.5	0.5	3	0.5	1
1617	1	2	3	2	4	4	2	1	2	2021	2	2	1	1	2	3	2	2.28571	2
1618	1	1	1	2	6	6	3	1	2	2018	2	1	1	1	0.5	2.2	4	0.985714	1
1619	1	1	1	1	1	4	1	1	2	2018	4	2	1	1	6	7	4	6.28571	3
1620	1	1	1	2	4	4	2	1	2	2021	1	2	1	1	3.5	7	2	4.5	3
1621	1	1	3	2	4	4	4	1	2	2021	2	1	1	1	2.5	3	2	2.64286	2
1622	2	2	1	2	4	5	1	1	2	2020	2	2	1	1	6	5	3	5.71429	3
1623	1	2	1	2	6	6	3	1	2	2021	2	2	2	1	1.5	1.5	2	1.5	2
1624	1	1	1	1	6	6	2	1	1	2020	2	2	1	1	0.45	0.5	3	0.464286	1
1625	2	1	1	2	5	5	4	1	1	2019	2	2	2	1	1.5	2.5	3	1.78571	2
1626	2	2	3	1	5	5	3	1	2	2021	1	1	1	1	2.5	3.5	2	2.78571	2
1627	2	2	1	2	5	5	3	2	1	2023	2	2	1	1	2	2	3	2	2
1628	2	2	3	1	1	4	3	1	1	2022	1	2	2	1	6	6	2	6	3
1629	2	1	1	1	5	4	3	1	2	2020	1	2	2	1	2.5	2.5	4	2.5	2
1630	2	1	3	1	4	5	2	1	2	2021	1	2	1	1	3	3	1	3	2
1631	1	2	1	2	5	5	3	1	2	2021	2	2	1	1	0.5	0.5	3	0.5	1
1632	2	2	1	2	4	4	1	1	1	2023	2	1	1	1	1.5	1.5	2	1.5	2
1633	1	2	3	1	4	4	3	1	1	2020	2	2	2	1	5	6	3	5.28571	3
1634	1	2	1	2	6	6	3	1	2	2020	1	2	1	1	1	1	3	1	2
1635	2	2	1	2	5	5	3	1	2	2022	1	2	1	1	3.3	3.3	4	3.3	2
1636	2	2	1	1	4	5	2	1	1	2021	1	1	2	1	2.5	6	4	3.5	2
1637	2	1	1	2	6	6	3	2	2	2020	1	2	1	1	1.5	1.5	2	1.5	2
1638	1	2	1	2	4	4	4	1	2	2021	1	2	1	1	8.5	7	2	8.07143	3
1639	2	2	1	2	5	5	3	1	1	2022	2	2	2	1	2.5	1.5	2	2.21429	2
1640	1	1	1	1	4	1	2	2	2	2022	2	1	1	1	2.5	3.5	1	2.78571	2
1641	1	1	1	1	4	4	1	1	2	2021	2	2	1	1	3	4	1	3.28571	2
1642	2	1	3	2	4	5	3	1	2	2021	1	2	2	1	7	6	2	6.71429	3
1643	2	1	1	2	5	5	2	1	1	2021	2	1	2	1	2	2	3	2	2
1644	1	2	1	1	6	6	3	1	2	2022	2	2	1	1	1.1	1.1	3	1.1	2
1645	2	2	1	2	4	4	3	1	2	2020	1	2	1	1	3	4	2	3.28571	2
1646	2	2	1	2	6	5	4	1	2	2021	1	2	1	1	1.5	2.5	3	1.78571	2
1647	1	2	1	1	6	5	3	1	2	2021	2	2	2	1	3.2	1.5	3	2.71429	2
1648	1	2	1	1	5	5	4	1	2	2019	2	2	1	1	3.5	3	3	3.35714	2
1649	1	1	3	2	6	5	3	2	2	2023	2	2	1	1	1	2	2	1.28571	2
1650	2	1	1	1	5	4	2	1	2	2019	2	1	2	1	4.5	6	2	4.92857	3
1651	2	2	1	2	5	5	3	1	1	2020	2	2	1	1	1.5	1.5	4	1.5	2
1652	1	1	3	3	4	5	2	1	2	2021	2	2	1	1	0.6	0.6	2	0.6	1
1653	2	1	1	2	6	6	3	1	1	2022	1	1	2	1	1	1	1	1	2
1654	2	1	1	2	5	5	3	1	1	2019	1	2	2	1	7	6	3	6.71429	3
1655	2	2	1	2	5	6	3	1	1	2021	2	2	2	1	0.2	0.2	2	0.2	1
1656	2	2	1	1	6	5	3	1	2	2019	1	2	1	1	0.3	0.3	4	0.3	1
1657	2	2	1	2	6	5	3	1	2	2019	2	2	1	1	3	3	2	3	2
1658	1	1	3	1	1	5	2	1	2	2021	2	2	1	1	2	3	1	2.28571	2
1659	1	1	1	1	5	5	4	1	1	2021	2	2	1	1	0.5	1	2	0.642857	1
1660	1	2	1	2	6	6	4	1	1	2022	2	2	1	1	1	1	4	1	2
1661	1	2	1	1	5	6	3	2	2	2021	2	2	1	1	0	1.5	3	0.428571	1
1662	2	2	1	2	6	6	4	1	2	2020	4	2	1	1	1	1.5	3	1.14286	2
1663	2	1	1	2	4	4	2	2	2	2019	2	1	1	1	3	1	3	2.42857	2
1664	2	1	3	1	5	5	4	1	2	2020	2	2	1	1	0	0	3	0	1
1665	2	2	1	2	5	4	2	1	2	2020	2	2	2	2	3	3	4	3	2
1666	1	1	1	2	6	5	4	1	1	2021	2	2	1	1	0.5	2	2	0.928571	1
1667	2	2	1	1	5	5	4	1	2	2021	2	2	1	1	0.75	0.75	4	0.75	1
1668	2	1	3	2	6	4	3	1	1	2020	2	2	1	1	1.3	1.8	1	1.44286	2
1669	2	1	1	2	5	5	2	1	2	2021	1	2	2	1	0	1	3	0.285714	1
1670	2	1	1	2	5	5	3	1	2	2020	2	2	1	1	1	2	3	1.28571	2
1671	1	1	1	2	5	5	4	1	2	2021	2	2	1	1	1.5	1	4	1.35714	2
1672	1	1	1	2	4	4	3	1	2	2021	2	2	1	1	3.5	3	4	3.35714	2
1673	2	1	1	1	5	4	2	2	2	2021	1	2	2	1	1	1	2	1	2
1674	1	2	1	2	6	6	3	1	1	2021	2	1	2	1	0.75	2.25	2	1.17857	2
1675	1	1	1	2	5	4	3	1	2	2022	2	2	1	1	0.9	1.6	2	1.1	2
1676	1	2	1	2	6	5	4	1	2	2021	2	2	1	1	2	2.5	3	2.14286	2
1677	2	2	1	2	6	5	3	1	1	2021	2	1	1	1	1	1	2	1	2
1678	1	1	1	2	5	5	4	1	1	2021	2	2	1	1	0.5	0.5	2	0.5	1
1679	1	2	1	2	5	5	3	1	2	2022	2	2	1	2	18	18	3	18	3
1680	1	1	1	1	4	4	1	1	1	2021	1	1	2	1	2.5	4.5	4	3.07143	2
1681	1	1	1	1	6	5	3	2	2	2021	1	2	1	1	0.1	0.25	2	0.142857	1
1682	1	2	1	2	5	1	4	1	1	2023	1	2	1	1	3	4	2	3.28571	2
1683	2	1	3	2	5	5	3	1	2	2021	2	1	1	1	0.03	0.03	3	0.03	1
1684	1	2	3	2	5	1	2	1	2	2021	2	2	2	1	5.5	14	3	7.92857	3
1685	2	2	1	2	6	5	4	1	2	2020	2	1	1	1	0.7	1	2	0.785714	1
1686	1	1	1	2	5	5	2	1	1	2022	2	2	1	1	1	1	1	1	2
1687	1	1	1	2	4	4	4	1	1	2021	2	2	1	1	0.55	0.55	3	0.55	1
1688	2	2	1	1	5	5	3	1	2	2021	2	1	1	1	3	5	3	3.57143	2
1689	2	1	1	2	4	4	2	2	2	2019	4	1	1	1	4.5	4.5	2	4.5	3
1690	2	2	3	1	1	1	3	1	2	2022	2	2	2	1	5	8	3	5.85714	3
1691	1	1	1	2	5	5	2	1	2	2022	2	2	1	1	1.5	3.1	2	1.95714	2
1692	1	2	3	2	5	4	3	1	2	2022	2	2	2	1	2	4	2	2.57143	2
1693	2	2	1	2	5	5	3	1	2	2021	1	2	1	1	1	1	3	1	2
1694	2	1	1	2	5	4	3	1	1	2020	2	2	1	1	2.5	3.5	3	2.78571	2
1695	1	2	1	2	5	5	3	1	1	2021	1	1	1	1	3	3	3	3	2
1696	2	1	1	2	5	5	2	1	2	2020	2	2	1	1	0	0.5	4	0.142857	1
1697	1	1	1	1	4	5	3	1	2	2020	1	2	1	1	0.4	1.1	3	0.6	1
1698	1	1	1	1	5	5	2	1	1	2020	2	2	2	1	2	2	4	2	2
1699	1	2	1	2	5	6	3	1	2	2021	2	1	1	1	4.25	3	1	3.89286	2
1700	2	2	1	2	1	5	1	1	2	2021	1	2	2	1	7	4	4	6.14286	3
1701	2	2	1	1	5	5	4	1	2	2020	2	2	1	2	4	4	2	4	2
1702	1	1	1	2	5	4	3	1	1	2019	1	1	2	1	2.5	5	3	3.21429	2
1703	1	2	1	2	4	4	4	1	2	2021	2	2	1	1	2.5	4.5	3	3.07143	2
1704	2	2	1	2	1	1	1	2	2	2019	1	2	1	1	4	6.5	3	4.71429	3
1705	1	1	1	2	5	6	4	1	1	2018	1	2	1	1	2.5	3	4	2.64286	2
1706	1	2	1	1	6	5	3	1	2	2020	2	2	1	1	2.5	2.5	3	2.5	2
1707	1	1	1	1	5	5	4	1	1	2022	2	2	1	1	1	2	4	1.28571	2
1708	2	1	1	1	5	5	3	1	2	2021	4	2	1	1	1.5	5	3	2.5	2
1709	1	1	1	1	5	6	1	1	2	2020	2	2	1	1	9	7	3	8.42857	3
1710	2	2	3	1	1	4	2	1	2	2019	2	2	2	1	4	3	4	3.71429	2
1711	1	1	1	2	6	6	3	2	2	2021	2	2	1	1	1.5	2	3	1.64286	2
1712	1	1	1	2	5	5	3	1	1	2020	1	1	1	1	3.5	3.5	3	3.5	2
1713	2	2	3	2	4	4	4	1	2	2021	1	1	1	1	3.5	4	3	3.64286	2
1714	2	1	1	2	4	5	2	1	2	2020	2	2	1	1	1.5	2	3	1.64286	2
1715	2	1	1	1	5	6	3	1	2	2020	2	2	1	1	1.5	2	4	1.64286	2
1716	1	1	1	2	5	5	2	1	1	2020	2	1	1	1	2	2	1	2	2
1717	1	2	1	2	5	5	2	1	2	2020	2	2	1	1	1.5	1	3	1.35714	2
1718	2	2	1	2	5	5	3	1	2	2022	2	2	1	1	3	3	2	3	2
1719	1	2	1	2	5	5	2	1	2	2020	2	2	1	1	1.5	1	3	1.35714	2
1720	2	1	1	2	5	5	2	1	2	2021	1	2	1	1	4	3.5	3	3.85714	2
1721	2	1	1	1	5	4	2	1	1	2021	2	1	1	1	4	2	4	3.42857	2
1722	1	1	3	1	4	4	3	1	2	2021	2	1	1	2	3	5	2	3.57143	2
1723	1	1	1	1	5	5	3	1	1	2020	1	1	1	1	12	12	4	12	3
1724	2	1	1	1	1	1	1	2	2	2023	1	2	2	1	3	3	4	3	2
1725	2	1	1	1	5	5	2	1	2	2020	1	2	1	1	4	7	3	4.85714	3
1726	1	2	1	1	5	6	4	1	1	2018	2	2	2	1	6.5	4	4	5.78571	3
1727	1	2	3	1	5	5	3	1	2	2021	2	2	2	1	1	1	2	1	2
1728	2	1	1	1	5	5	2	2	2	2022	2	2	1	1	0	0	2	0	1
1729	1	2	1	2	6	6	2	1	1	2021	2	2	2	1	4	4	3	4	2
1730	1	2	1	2	4	6	2	2	2	2021	1	2	1	2	1.5	1.5	3	1.5	2
1731	1	2	1	2	6	6	3	1	1	2020	2	2	1	1	0.6	0.7	3	0.628571	1
1732	2	2	1	2	6	6	2	1	2	2021	2	2	1	1	1	0.5	3	0.857143	1
1733	1	2	1	1	6	5	3	2	2	2020	2	1	2	1	3	8	4	4.42857	3
1734	1	2	1	2	5	1	2	2	2	2021	1	1	1	1	4.5	6	2	4.92857	3
1735	1	1	1	1	5	6	2	1	2	2020	2	2	1	1	2.5	2	4	2.35714	2
1736	1	2	1	2	4	5	3	1	2	2020	2	2	2	1	2	4	4	2.57143	2
1737	2	1	1	1	4	6	2	1	1	2020	1	1	1	1	4.5	3	2	4.07143	3
1738	2	1	1	2	5	5	2	1	1	2020	2	2	1	1	1	1.5	2	1.14286	2
1739	2	1	1	1	5	4	1	1	1	2021	2	2	1	1	2.5	2	4	2.35714	2
1740	1	1	1	1	5	5	3	1	1	2021	2	2	1	1	0	0.5	3	0.142857	1
1741	1	2	1	2	5	4	4	1	2	2021	3	2	2	1	2	3	4	2.28571	2
1742	2	1	3	2	6	5	3	1	1	2019	2	2	1	1	1	1	3	1	2
1743	1	2	1	1	4	1	1	1	1	2022	1	2	1	1	2	2.5	4	2.14286	2
1744	1	2	1	1	4	1	1	1	1	2022	1	2	1	1	2	3	4	2.28571	2
1745	1	1	1	1	5	5	2	1	1	2018	2	1	1	1	2.5	3.5	3	2.78571	2
1746	2	2	1	2	5	5	1	1	2	2023	1	2	1	1	1	0.5	3	0.857143	1
1747	2	1	1	2	5	4	2	1	2	2021	1	2	2	1	1	2.5	3	1.42857	2
1748	1	2	1	2	6	6	4	1	1	2020	2	2	2	1	1	1	3	1	2
1749	2	1	1	2	6	5	4	1	1	2019	2	2	2	1	2	2	4	2	2
1750	2	1	1	2	4	4	2	2	1	2020	2	1	1	1	0.8	2.85	3	1.38571	2
1751	1	1	1	2	4	4	2	1	2	2021	1	2	1	1	1	1.5	3	1.14286	2
1752	2	1	3	1	6	6	4	1	1	2020	4	2	1	1	10.5	8	3	9.78571	3
1753	1	2	1	1	5	5	3	1	1	2021	2	2	2	1	1	2	4	1.28571	2
1754	1	2	1	2	1	1	2	1	1	2021	2	2	1	1	4	5	2	4.28571	3
1755	1	2	1	1	5	5	2	2	2	2021	2	2	1	1	0.5	1.5	4	0.785714	1
1756	2	1	1	2	4	5	3	1	1	2018	2	1	1	1	1.5	1	4	1.35714	2
1757	2	2	1	2	6	6	4	1	2	2021	2	2	2	1	3.1	1.7	3	2.7	2
1758	2	1	1	2	6	5	4	1	1	2020	2	2	1	1	0.4	0.2	4	0.342857	1
1759	1	2	1	2	5	6	2	1	1	2021	2	1	2	1	3	3	4	3	2
1760	1	2	1	2	6	5	2	1	2	2020	1	1	1	1	1	1	3	1	2
1761	1	1	3	2	6	6	3	1	1	2021	2	2	1	1	0.75	0.75	2	0.75	1
1762	1	2	1	1	5	5	2	1	1	2021	2	1	1	1	3.5	6.5	2	4.35714	3
1763	2	1	1	2	5	4	3	1	1	2022	2	2	1	1	1.5	1.5	2	1.5	2
1764	2	2	1	2	6	6	3	1	2	2020	1	1	2	1	0.6	0.6	2	0.6	1
1765	2	2	1	1	1	5	1	1	1	2021	1	1	2	1	5	4.5	2	4.85714	3
1766	2	1	1	1	4	4	3	2	2	2022	2	2	1	1	10	11	2	10.2857	3
1767	2	2	1	1	5	5	3	1	1	2021	2	2	1	1	1	2	1	1.28571	2
1768	1	1	1	1	6	5	3	1	2	2022	2	2	1	1	4	3.5	1	3.85714	2
1769	1	1	3	2	6	6	3	1	1	2022	1	2	1	1	0.5	0.5	1	0.5	1
1770	2	1	1	1	6	6	4	1	1	2019	1	1	1	1	0	0	2	0	1
1771	2	1	1	2	6	6	3	1	1	2021	2	2	1	1	1	1	2	1	2
1772	2	2	1	2	4	5	3	2	2	2021	1	2	1	1	0.6	0.6	2	0.6	1
1773	1	1	1	2	5	5	3	1	2	2021	2	2	2	1	0.75	1	1	0.821429	1
1774	1	1	1	2	5	5	3	1	2	2021	1	2	1	1	0.5	0.5	2	0.5	1
1775	1	2	1	1	5	5	3	1	1	2022	1	1	1	1	1.9	0.9	2	1.61429	2
1776	1	2	1	1	4	5	4	1	1	2021	2	2	1	1	0.75	0.75	2	0.75	1
1777	1	1	1	1	6	5	3	1	2	2023	2	1	1	1	0.5	0.8	1	0.585714	1
1778	1	2	1	1	5	6	3	1	1	2021	2	1	1	1	1	1.5	1	1.14286	2
1779	2	1	1	2	5	4	3	1	2	2022	1	2	1	1	3	3.5	1	3.14286	2
1780	2	2	1	1	5	5	3	1	1	2021	2	2	1	1	3	2	1	2.71429	2
1781	2	1	1	3	4	5	2	2	2	2022	2	2	1	1	6	8	2	6.57143	3
1782	2	1	1	2	5	5	2	1	1	2019	2	2	2	1	0.5	1	4	0.642857	1
1783	1	2	1	1	5	5	2	2	2	2023	3	2	1	1	0	0	4	0	1
1784	2	1	1	2	5	5	3	1	1	2020	2	1	1	1	8	5	4	7.14286	3
1785	1	1	1	1	5	5	3	1	2	2020	2	2	2	1	1	2.5	4	1.42857	2
1786	1	2	1	1	5	5	3	1	1	2021	1	2	1	1	3	3	3	3	2
1787	1	1	1	1	5	5	4	1	1	2020	2	1	1	1	5.5	6	4	5.64286	3
1788	2	1	1	1	5	5	3	1	1	2020	2	1	1	1	1.5	1.5	4	1.5	2
1789	2	2	1	1	4	6	3	1	1	2018	2	2	1	1	3.5	3.5	3	3.5	2
1790	1	1	1	1	4	4	3	1	2	2020	2	2	1	1	0.5	1	4	0.642857	1
1791	1	1	1	1	5	5	3	1	2	2020	2	2	1	1	1.5	1.5	4	1.5	2
1792	1	1	1	2	5	5	2	1	1	2019	2	1	1	1	2.5	3	4	2.64286	2
1793	2	1	1	2	5	6	3	1	1	2019	2	2	1	1	1.5	2	4	1.64286	2
1794	1	1	3	1	4	5	3	1	1	2021	2	1	1	1	0.5	0.5	4	0.5	1
1795	2	1	1	2	4	5	2	1	1	2020	2	2	1	1	3	3	3	3	2
1796	1	2	1	2	6	6	4	1	2	2020	2	2	1	1	2.5	2.5	4	2.5	2
1797	2	2	1	2	5	5	3	1	1	2018	2	1	2	1	1.5	2.2	3	1.7	2
1798	1	2	1	1	5	5	3	1	2	2022	2	2	1	1	0.2	0.2	3	0.2	1
1799	2	1	1	1	5	5	3	1	1	2018	1	2	1	1	1.5	1.5	4	1.5	2
1800	1	2	1	1	4	5	2	1	2	2020	2	2	1	1	5	6	3	5.28571	3
1801	2	1	1	1	5	5	2	1	2	2021	2	2	2	1	1	1	4	1	2
1802	2	1	1	2	6	6	3	1	1	2019	2	1	1	1	4	6	4	4.57143	3
1803	1	2	1	2	6	6	3	1	2	2021	2	2	1	1	2	2.5	4	2.14286	2
1804	2	1	1	2	5	5	3	1	1	2020	1	2	1	1	3.5	3	4	3.35714	2
1805	1	1	1	1	5	5	3	1	2	2020	2	2	1	1	1.5	3	3	1.92857	2
1806	2	1	1	1	5	5	2	1	2	2018	1	1	1	1	6	6	4	6	3
1807	1	1	1	2	5	5	3	2	2	2021	2	2	1	1	0.5	0.5	4	0.5	1
1808	2	1	1	2	4	4	2	1	2	2022	2	2	1	1	1.5	3.5	2	2.07143	2
1809	1	2	1	1	6	6	4	2	2	2021	2	2	2	1	1	1	2	1	2
1810	2	2	1	1	5	6	4	1	1	2022	2	2	1	1	1	1	2	1	2
1811	2	2	1	2	5	5	1	1	2	2020	2	2	2	1	5.5	6	2	5.64286	3
1812	2	1	1	2	5	5	4	1	1	2020	1	2	1	1	0	0	4	0	1
1813	2	1	1	1	4	5	3	1	2	2022	1	2	1	1	0.55	0.5	1	0.535714	1
1814	1	2	1	2	5	1	1	2	2	2021	1	2	1	1	3	3	2	3	2
1815	1	2	1	2	6	6	3	2	2	2020	1	2	1	1	0	0	2	0	1
1816	1	2	1	2	5	5	2	1	1	2020	1	2	2	1	0.5	0.6	2	0.528571	1
1817	2	1	1	2	6	5	2	1	1	2020	2	1	1	1	1	1	2	1	2
1818	2	2	1	2	4	5	3	1	1	2021	2	2	1	1	2	5	2	2.85714	2
1819	2	2	1	2	6	5	3	1	1	2020	2	1	1	2	0.5	1	3	0.642857	1
1820	2	2	1	1	5	5	2	1	1	2021	2	2	1	1	2	3	2	2.28571	2
1821	2	2	1	2	5	5	1	1	1	2019	2	2	2	1	3.5	5.5	2	4.07143	3
1822	1	2	1	2	5	6	4	1	1	2018	2	1	2	1	1.1	1.1	3	1.1	2
1823	1	2	1	2	5	5	4	1	1	2020	1	2	2	1	5.5	8	3	6.21429	3
1824	1	2	1	2	5	5	2	1	2	2021	2	2	1	1	1.5	1.5	3	1.5	2
1825	1	2	1	2	5	5	2	1	2	2021	1	2	1	1	1.5	1.5	2	1.5	2
1826	2	1	1	1	5	4	2	1	1	2022	1	2	1	1	0.7	0.7	2	0.7	1
1827	1	2	1	1	5	4	3	1	2	2022	4	2	2	1	3	4	2	3.28571	2
1828	2	1	1	2	5	5	3	1	2	2023	2	2	1	1	1.5	1.5	2	1.5	2
1829	2	1	3	1	6	6	3	1	1	2022	2	2	1	1	2	0.5	3	1.57143	2
1830	1	2	1	1	5	5	2	1	1	2020	2	2	1	1	2.5	4.5	3	3.07143	2
1831	2	1	1	2	1	1	4	1	1	2022	2	1	1	1	2	3	2	2.28571	2
1832	1	2	1	1	5	5	2	1	1	2020	2	2	1	1	1.5	4	3	2.21429	2
1833	2	1	1	2	5	6	3	1	1	2019	2	2	1	1	1.2	2	3	1.42857	2
1834	1	1	1	1	5	5	3	1	1	2021	2	2	1	1	3.5	1.5	3	2.92857	2
1835	1	2	1	2	5	5	3	1	2	2021	2	2	2	1	1	2	2	1.28571	2
1836	1	1	1	2	5	5	4	1	1	2020	2	2	2	1	4.5	4	3	4.35714	3
1837	1	1	1	2	5	5	3	1	2	2021	2	1	1	2	1.5	1.5	3	1.5	2
1838	2	2	1	1	5	6	3	1	2	2022	2	2	1	1	1.5	2.5	3	1.78571	2
1839	2	2	1	2	5	5	3	1	2	2020	2	2	1	1	0.5	1.5	3	0.785714	1
1840	1	1	1	2	4	5	4	1	1	2021	2	2	1	1	1.5	2	3	1.64286	2
1841	1	2	1	2	5	5	3	1	1	2020	1	2	2	1	3	2.5	3	2.85714	2
1842	2	2	1	2	4	5	2	1	2	2022	2	1	1	1	3	3	3	3	2
1843	2	1	1	2	4	5	2	1	1	2019	2	2	1	2	2	6	3	3.14286	2
1844	2	1	1	2	6	6	3	1	2	2021	1	2	1	1	2.5	1	3	2.07143	2
1845	1	2	1	1	5	5	3	1	2	2019	1	2	1	1	3	3	3	3	2
1846	2	1	1	2	5	4	4	1	1	2022	1	1	1	1	2	2	3	2	2
1847	2	1	1	2	5	5	2	1	2	2021	2	2	1	1	5	4	3	4.71429	3
1848	2	1	1	1	4	4	1	2	2	2022	1	2	2	1	6	6	3	6	3
1849	2	1	3	1	4	5	3	1	2	2021	2	2	1	1	0.5	0.5	3	0.5	1
1850	2	2	1	1	5	5	3	2	2	2021	4	2	1	1	1	2	3	1.28571	2
1851	1	1	1	2	4	4	3	1	2	2021	2	2	1	1	1	6	2	2.42857	2
1852	2	2	1	1	5	5	4	1	1	2021	2	1	2	1	1	2	3	1.28571	2
1853	2	2	1	1	6	6	3	1	2	2021	2	2	1	1	0.5	1.5	3	0.785714	1
1854	2	1	1	1	4	5	3	1	1	2020	2	1	1	1	1.7	1.7	2	1.7	2
1855	1	1	1	1	5	5	3	1	1	2019	2	1	1	1	1.5	4	3	2.21429	2
1856	1	1	1	2	5	5	3	1	2	2021	2	1	1	1	0.5	1	2	0.642857	1
1857	2	1	1	1	4	4	3	1	1	2017	2	1	2	1	3	2.5	4	2.85714	2
1858	1	2	1	1	5	5	2	1	2	2022	2	2	1	1	1	1	4	1	2
1859	2	1	1	2	5	5	3	1	1	2019	2	1	2	1	1.3	1.3	4	1.3	2
1860	1	1	1	2	5	5	2	1	1	2020	2	1	1	1	1.5	2	3	1.64286	2
1861	1	1	1	2	5	6	3	1	2	2018	2	2	1	1	0.5	0.6	4	0.528571	1
1862	2	2	3	2	5	5	2	1	1	2020	2	1	1	1	0.3	0.7	3	0.414286	1
1863	2	1	1	2	5	4	2	1	2	2017	2	2	1	1	1.5	2	4	1.64286	2
1864	1	2	1	2	5	4	3	1	2	2021	1	2	1	1	1.5	1.5	4	1.5	2
1865	1	1	1	2	4	5	2	1	2	2021	2	2	1	1	2	3	3	2.28571	2
1866	1	1	1	1	4	4	2	1	2	2020	1	2	2	1	1	1	4	1	2
1867	2	2	1	1	5	5	2	2	2	2022	2	2	2	1	0.5	1	4	0.642857	1
1868	1	2	1	1	6	6	4	1	2	2019	2	2	1	1	1	1	4	1	2
1869	2	1	1	3	5	5	3	1	1	2020	2	2	1	1	1	1	4	1	2
1870	2	1	1	2	5	5	3	1	2	2021	2	2	2	1	1.5	5	3	2.5	2
1871	1	1	1	2	5	5	3	1	1	2021	2	2	1	1	1	1.5	2	1.14286	2
1872	1	2	3	1	1	1	2	1	2	2019	2	2	2	1	1	1.5	3	1.14286	2
1873	1	1	1	1	6	6	2	1	1	2020	2	2	1	1	3	1.5	4	2.57143	2
1874	2	2	1	2	5	5	3	1	1	2020	1	2	1	1	2	2	3	2	2
1875	1	2	1	2	6	6	3	1	2	2020	2	2	2	1	3.5	2	2	3.07143	2
1876	1	1	1	1	5	5	2	1	1	2020	2	1	1	1	3	3	2	3	2
1877	1	1	1	1	5	4	3	1	1	2020	2	2	2	1	1.5	3	4	1.92857	2
1878	1	2	1	2	6	6	3	1	1	2021	2	2	1	1	0.6	1.5	4	0.857143	1
1879	1	1	1	2	5	1	3	1	1	2021	1	1	1	1	5.5	9	3	6.5	3
1880	1	1	1	1	5	5	4	1	1	2019	2	2	2	1	1	1.5	3	1.14286	2
1881	1	2	1	2	1	5	3	1	1	2021	2	1	2	1	2.5	3	4	2.64286	2
1882	2	1	3	2	6	6	4	1	1	2020	2	2	1	1	2.5	3	4	2.64286	2
1883	2	2	1	1	4	5	4	1	1	2019	2	2	1	1	0	2.5	4	0.714286	1
1884	1	1	1	1	4	6	3	1	1	2021	2	2	1	1	1.5	1.5	4	1.5	2
1885	2	2	1	2	6	6	3	1	1	2020	1	2	2	1	2.5	2.5	3	2.5	2
1886	1	1	1	2	5	4	3	1	2	2021	2	2	1	1	1.5	4	3	2.21429	2
1887	1	1	1	1	5	5	4	1	1	2020	2	2	2	1	3	3	2	3	2
1888	1	1	1	2	5	6	3	1	2	2022	2	2	1	1	1.5	1.5	2	1.5	2
1889	1	2	1	2	5	6	2	1	2	2022	2	2	1	1	0.3	0.3	1	0.3	1
1890	2	2	1	2	5	4	2	1	2	2022	2	2	2	1	6	9	2	6.85714	3
1891	1	2	1	2	5	5	1	1	2	2023	4	2	1	1	0.5	0.5	2	0.5	1
1892	2	2	1	1	5	5	2	1	2	2022	1	2	1	1	2	3	2	2.28571	2
1893	1	1	1	2	6	5	2	1	1	2021	2	2	1	1	2	2	2	2	2
1894	1	1	1	1	5	5	3	1	2	2020	4	2	1	1	1	1	2	1	2
1895	1	1	1	1	4	5	1	2	2	2022	2	2	1	1	2.5	2.5	1	2.5	2
1896	2	1	1	2	5	5	2	1	2	2022	1	2	1	1	1	1	2	1	2
1897	1	1	1	2	4	5	3	1	2	2022	1	1	1	1	2.5	2.5	2	2.5	2
1898	2	2	1	1	6	6	3	2	1	2021	2	2	1	1	1.5	1.5	3	1.5	2
1899	1	2	1	1	5	5	3	1	1	2020	2	1	1	1	2.5	3	1	2.64286	2
1900	1	2	3	2	5	5	2	2	2	2022	1	1	1	1	1	1	2	1	2
1901	2	2	3	2	5	4	3	1	1	2020	2	2	1	1	0.5	3	2	1.21429	2
1902	1	2	1	2	6	6	4	1	1	2021	2	2	1	1	1.5	1.5	3	1.5	2
1903	2	1	1	1	5	4	2	1	1	2021	2	2	1	1	2	3	1	2.28571	2
1904	2	1	1	1	5	4	2	1	2	2022	2	2	1	1	1.5	1.5	2	1.5	2
1905	2	1	1	1	5	5	2	1	2	2021	1	2	1	1	2	2	2	2	2
1906	1	1	3	2	1	1	3	2	2	2023	2	1	1	1	5	8	2	5.85714	3
1907	2	1	1	2	5	4	3	1	1	2021	2	1	1	2	1.5	1.5	1	1.5	2
1908	2	1	1	2	5	5	1	1	1	2019	1	1	2	1	2	2	2	2	2
1909	2	2	3	2	5	4	3	1	2	2022	1	2	1	1	1.5	3	2	1.92857	2
1910	2	1	1	1	6	6	3	2	2	2023	1	2	1	1	1.5	2	1	1.64286	2
1911	2	1	1	2	5	5	2	1	2	2019	1	1	1	1	2	2	1	2	2
1912	1	2	1	2	4	5	2	1	2	2020	2	2	1	1	1	2	4	1.28571	2
1913	1	1	1	2	5	5	2	1	2	2022	1	2	1	1	2	2.5	2	2.14286	2
1914	2	2	1	1	5	6	4	1	1	2022	2	2	2	1	12	7	2	10.5714	3
1915	1	2	1	1	5	5	3	1	2	2022	1	2	1	1	0	0.3	3	0.0857143	1
1916	1	2	1	1	5	5	2	1	1	2020	2	2	1	1	1.5	2	4	1.64286	2
1917	2	2	1	2	5	5	2	1	2	2019	1	2	1	1	6	3.5	4	5.28571	3
